# Supplementary material for: Targeted plasma proteomics reveals signatures discriminating COVID-19 from sepsis with pneumonia
Source: Respir Res. 2023 Feb 24;24:62. doi: 10.1186/s12931-023-02364-y (PMC9950694; doi:10.1186/s12931-023-02364-y)
Supplement: Supplementary file 2 — Additional file 2: Table S1. Statistical comparisons of clinical data. Table S2. Statistical comparisons of patient characteristics. Table S3. NPX values of proteins measured by PEA. Table S4. Statistical comparisons of protein plasma levels between the cohorts and healthy. Table S5. Statistical comparison and fold change of protein levels between COVID-19, all CAP and other Sepsis groups. Table S6. Coefficients of limma model comparing protein levels of COVID-19 and Sepsis cohorts adjusting for confounders. Table S7. Levels of plasma proteins part of the coagulation cascade. Table S8. Statistical comparisons of protein plasma levels in the coagulation cascade between all cohorts. [file 12931_2023_2364_MOESM2_ESM.xlsx]

## Sheet: Content
	This Excel file contains the supplementary tables and raw data for the manuscript: "Targeted plasma proteomics reveals discriminatory signatures in COVID-19 and sepsis with pneumonia" Supporting information attached as Excel file with the manuscript: • Table S1. Statistical comparisons of clinical data. • Table S2. Statistical comparisons of patient characteristics. • Table S3. NPX values of prot…

## Sheet: S1
Table S1. Statistical comparisons of clinical data. p-values refer to Kruskall-Wallis (KW) test or Mann-Whitney (MW) test. The colors indicate the level of significance: Green= p-value <0.05, Yellow= p-value<0.01,Red= p-value<0.005
Parameter	KW p-value	KW Adjusted p-value	Post-Hoc Dunn's test q-values															MW p-value COVID vs CAP	MW Adjusted p-value COVID vs CAP	MW p-value COVID vs other Sepsis	MW Adjusted q-value COVID vs other Sepsis
			Covid - moderate - Covid - severe	Covid - moderate - CAP-Bac	Covid - moderate - CAP-Infl	Covid - moderate - NP sepsis	Covid - moderate - S.Shock	Covid - Severe - CAP-Bac	Covid - Severe - CAP-Infl	Covid - severe - NP sepsis	Covid - severe - S.Shock	CAP-Infl - CAP-Bac	CAP-Infl - S.Shock	CAP-Infl - NP sepsis	CAP-Bac - S.Shock	CAP-Bac - NP sepsis	NP sepsis - S.Shock
Age	0.00494092	0.0121623	0.646066	0.216661	0.0377699	0.0713177	0.0322181	0.37659	0.0302322	0.107519	0.041089	0.101345	0.712957	0.35863	0.198982	0.418262	0.531782	0.0067443	0.0359696	0.0012028	0.00427664
Charlson- index	0.0115152	0.0263204	0.942143	0.20203	0.162045	0.17618	0.0309987	0.154702	0.136213	0.156675	0.0220863	0.548981	0.557814	0.69825	0.201203	0.834855	0.218262	0.00660968	0.0359696	0.00116285	0.00427664
PaO2/FiO2-ratio (kPa)	1.61081e-06	6.44326e-06	2.54843e-05	0.181938	0.235857	0.751078	0.756901	0.00138442	0.00865218	1.72853e-05	5.31257e-05	0.981133	0.305627	0.298113	0.280383	0.248689	1	0.0487272	0.155927	0.000583633	0.00373525
SOFA Respiratory	5.84447e-07	3.11705e-06	1.38174e-05	0.127479	0.103305	0.713873	0.742415	0.00116024	0.0272535	6.96742e-06	4.57361e-05	0.699521	0.168173	0.129942	0.23273	0.167279	0.931614	0.0715	0.208	0.000480607	0.00373525
Total SOFA	3.62481e-07	2.89985e-06	6.19694e-06	0.0277507	0.0439181	0.0113704	8.29376e-06	0.00324299	0.0129445	0.0148218	0.91737	0.933953	0.0125636	0.844334	0.00412602	0.767433	0.0117265	0.247512	0.396019	0.577585	0.803597
CRP	0.0230375	0.0409556	0.404564	0.350167	0.382692	0.839809	0.829167	0.870705	0.0340117	0.208575	0.335891	0.028002	0.281038	0.371361	0.401209	0.254101	0.722909	0.284106	0.432923	0.145926	0.274684
PCT	0.000556014	0.00161749	0.906842	0.927423	0.363862	0.203403	0.0141723	0.950695	0.194894	0.201418	0.00741531	0.193219	0.000497207	0.0176176	0.00866152	0.222166	0.241675	0.473304	0.582528	0.000942637	0.00427664
Albumin	0.000210645	0.000674065	0.101931	0.280228	0.433234	0.836484	0.838579	8.34215e-05	0.00299006	0.140083	0.120074	0.880347	0.308327	0.166481	0.169475	0.105661	0.942808	1.64601e-05	0.000205525	0.0731803	0.180136
Creatinin	5.13623e-07	3.11705e-06	0.527823	0.0451711	0.60417	0.00542596	1.58786e-05	0.135121	0.909493	0.0143233	1.47407e-05	0.148259	5.36082e-05	0.0226559	0.00227904	0.293822	0.0396548	0.0313005	0.121325	1.83271e-06	5.86468e-05
Bilirubin	9.45815e-05	0.00033629	0.0899657	0.00667627	0.784891	0.000990051	0.0182355	0.259497	0.164623	0.0432276	0.360756	0.0135215	0.0346268	0.00148186	0.927348	0.393072	0.377414	0.141117	0.347364	0.000709163	0.0037822
Platelets	0.0124393	0.0265372	0.544291	0.482138	0.589487	0.223158	0.187393	0.0543233	0.220127	0.015579	0.0289616	0.78927	0.552234	0.52279	0.5836	0.591459	0.783994	0.00987539	0.0451446	0.000352312	0.00373525
Neutrophil counts	0.0394617	0.0631387	0.0226519	0.029857	0.247178	0.188809	0.265007	0.96254	0.549924	0.466116	0.493729	0.549927	0.947124	0.943656	0.500669	0.456355	0.99017	0.182534	0.385295	1	1
Lympocyte counts	0.0185382	0.0349422	0.11671	0.513189	0.48259	0.0576408	0.100332	0.21739	0.401205	0.523759	0.705771	0.818083	0.262573	0.148137	0.154575	0.08798	0.817966	0.462326	0.582528	0.0324393	0.094369
Leukocyte counts	0.102515	0.145354	0.100288	0.0758413	0.527797	0.439545	0.407003	0.974571	0.642837	0.547181	0.536196	0.600441	0.93222	0.9978	0.484064	0.488887	0.998625	0.201098	0.385295	0.979287	1
NLR	0.0031105	0.00829467	0.00196062	0.0138678	0.05095	0.00665087	0.00464914	0.482415	0.533611	0.733643	0.906848	0.88777	0.447422	0.680543	0.439918	0.71786	0.759419	0.62892	0.69398	0.0913058	0.208699
INR	0.104473	0.145354	0.526774	0.737151	0.798559	0.404244	0.246007	0.575191	0.566959	0.667117	0.387533	0.828997	0.143184	0.404118	0.247544	0.372522	0.545783	0.397644	0.553243	0.0712632	0.180136
Abbreviations: CAP, community-acquired pneumonia; NP, non-pneumonia; ICU, intensive care unit, HDU, high dependency unit; SOFA, Sequential Organ Failure Assessment ;CRP,C-reactive protein ;PCT, Procalcitonin ;NLR, Neutrophil to Lymphocyte Ratio; INR, international normalized ratio

## Sheet: S2
Table S2. Statistical comparisons of patient characteristics. All p-values refer to Fisher's test. The colors indicate the level of significance: Green= p-value <0.05, Yellow= p-value<0.01,Red= p-value<0.005.
Parameter	KW p-value	KW Adjusted p-value	MW p-value COVID vs CAP	MW Adjusted p-value COVID vs CAP	MW p-value COVID vs other Sepsis	MW Adjusted p-value COVID vs other Sepsis	MW p-value COVID moderade vs COVID severe	MW Adjusted p-value COVID moderade vs COVID severe
Sex (0=male)	0.018563	0.0349422	0.560128	0.663855	0.158676	0.28209	0.638188	0.765825
ICU/HDU	1.2652e-15	2.02432e-14	1.92679e-05	0.000205525	0.787624	0.940018	1.18536e-07	3.55607e-06
Invasive ventilation	2.55314e-09	2.72335e-08	8.52245e-05	0.000681796	9.97096e-05	0.00159535	0.000152555	0.000584973
Vasopressor	2.03131e-16	6.50021e-15	4.95588e-06	0.000158588	0.79314	0.940018	0.000152555	0.000584973
dead 28 days	0.0280037	0.0471642	0.168526	0.385202	0.179058	0.301572	0.263818	0.527635
Total SOFA>2	1.14099e-06	5.21597e-06	0.23992	0.396019	0.113719	0.227438	2.13364e-06	3.20046e-05
Heart failure	0.17004	0.22672	0.43652	0.582026	0.022884	0.0732289	0.51567	0.697882
Ischemic heart disease	0.884987	0.913535	0.715397	0.763091	1	1	0.535043	0.697882
Chronic lung disease	0.0573748	0.0874283	0.0341226	0.121325	0.659655	0.87954	1	1
Diabetes mellitus	0.988435	0.988435	0.588859	0.672982	0.778934	0.940018	1	1
Renal disease	0.564301	0.601921	0.362462	0.527218	0.105286	0.22461	1	1
Liver disease	0.257765	0.305499	1	1	0.238722	0.347232	N.A.	N.A.
Cerebrovascular disease	0.422455	0.466157	0.242548	0.396019	0.238722	0.347232	N.A.	N.A.
Dementia	0.307446	0.351367	1	1	0.197291	0.315666	1	1
Malignancy	0.250193	0.305499	0.111955	0.298547	1	1	0.37037	0.617284
Connective tissue disease	0.182094	0.233081	0.204688	0.385295	1	1	0.37037	0.617284
Abbreviations: CAP, community-acquired pneumonia; NP, non-pneumonia; ICU, intensive care unit, HDU, high dependency unit; SOFA, Sequential Organ Failure Assessment, N.A.: Not available since the comorbidity was not present in any of the COVID-19 cases.

## Sheet: S3
Table S3. NPX values of proteins measured by PEA. All names refer to the HGNC gene names. The panels 'Immune Response', 'Organ Damage' and 'Inflammation' were measured. Values are only displayed for proteins that passed quality control and that were measured in at least 67% of all samples. Individual left censored values from the analytes included in the study were imputed with the value of lower…
													Panel:	Immune Response	Immune Response	Immune Response	Immune Response	Immune Response	Immune Response	Immune Response	Immune Response	Immune Response	Immune Response	Immune Response	Immune Response	Immune Response	Immune Response	Immune Response	Immune Response	Immune Response	Immune Response	Immune Response	Immune Response	Immune Response	Immune Response	Immune Response	Immune Response	Immune Response	Immune Response	Immune Response	Immune Response	Immune Response	Immune Response	Immune Response	Immune Response	Immune Response	Immune Response	Immune Response	Immune Response
													UniprotID:	P16278	O75475	Q05516	Q15661	P14317	Q9UHC6	Q6UXB4	Q9UNE0	Q8WTT0	P51617	Q9UMR7	Q06830	P30048	P30044	Q8N608	Q9C035	Q14203	P23229	Q15517	Q96DB9	P19474	Q8NHJ6	P34130	P08727	P50135	Q7Z6M3	Q12968	O60449	Q04637	Q03431	P28845	Q9HCM2	Q07065	P05412	O94992	Q8WXI8
Sample	Matched Accute sample	Age	Sex (1=female)	Charlson- index	dead 28 days	Secondary infection	Thromboembolism event	Cortecosteroids prior to sampling (1=yes)	Days symtom debut to admission	Days symtom debut to sampling	Days admission to sampling	Type	BroadType	GLB1	PSIP1	ZBTB16	TPSAB1	HCLS1	CNTNAP2	CLEC4G	EDAR	CLEC4C	IRAK1	CLEC4A	PRDX1	PRDX3	PRDX5	DPP10	TRIM5	DCTN1	ITGA6	CDSN	FXYD5	TRIM21	LILRB4	NTF4	KRT19	HNMT	MILR1	NFATC3	LY75	EIF4G1	PTH1R	HSD11B1	PLXNA4	CKAP4	JUN	HEXIM1	CLEC4D
1	NA	50-59	0	NA	NA	NA	NA	NA	NA	NA	NA	Healthy	Healthy	1.99047	2.70154	3.50675	3.12895	6.42907	1.10251	3.28087	3.70562	3.3465	2.56446	2.27514	5.20118	2.2411	5.63245	1.33784	2.58925	2.68208	2.44281	4.30446	1.94467	2.93576	2.84947	1.26346	4.64313	6.41542	3.34465	1.11909	1.81395	2.67	3.57017	2.83599	4.77122	5.47239	0.85782	7.38669	3.25693
2	NA	60-69	1	NA	NA	NA	NA	NA	NA	NA	NA	Healthy	Healthy	1.03535	1.50339	0.39972	1.64863	2.85486	1.03348	3.13442	1.60574	3.25014	1.07006	1.502	2.7986	0.03267	1.69596	1.75982	1.06013	0.74101	1.22679	4.12043	1.05382	2.20306	3.53571	1.30147	2.94392	5.89685	4.25486	1.08896	1.2647	1.1113	3.91392	2.83683	1.76674	5.55726	0.49579	4.09347	2.82435
3	NA	60-69	1	NA	NA	NA	NA	NA	NA	NA	NA	Healthy	Healthy	0.16096	1.7468	0.44343	2.80892	3.19688	1.269	3.93168	1.77362	3.10858	1.70695	2.69061	2.77164	0.07371	2.03234	1.43783	1.28907	0.46023	1.86627	4.63139	0.67597	2.76245	3.54407	3.13238	4.85621	6.97352	3.58797	1.3198	1.55007	0.93426	4.46045	2.99628	2.04886	5.43858	1.10735	3.43618	3.80197
4	NA	60-69	1	NA	NA	NA	NA	NA	NA	NA	NA	Healthy	Healthy	0.53858	1.37466	0.81486	4.7262	3.82965	1.74984	3.60489	1.85691	3.04339	1.34492	2.84278	3.09831	0.05183	2.78852	1.60283	1.44931	1.18938	1.59537	5.51999	1.47477	2.59802	3.19492	1.29417	5.0887	6.20985	3.53102	1.2678	1.70537	1.34994	3.81689	3.48113	2.26873	5.70651	0.46444	3.65503	3.86251
5	NA	60-69	0	NA	NA	NA	NA	NA	NA	NA	NA	Healthy	Healthy	-0.42396	3.7749	0.65653	4.27391	3.82534	1.1586	3.20542	1.91784	2.8802	1.45515	2.03171	3.03799	0.1447	1.70318	2.39027	1.55663	0.78914	1.71669	4.79456	0.94393	2.78229	3.57925	1.29724	4.90799	5.484	4.09178	1.00227	1.29998	1.10577	5.1046	3.2228	1.71303	6.06783	1.9729	3.83826	3.81932
6	NA	50-59	0	NA	NA	NA	NA	NA	NA	NA	NA	Healthy	Healthy	-0.11782	1.64833	0.42991	1.86385	2.91606	0.79761	3.20211	1.46623	2.59411	1.28697	1.66521	2.80917	-0.12282	1.26667	1.35068	1.03689	0.18453	1.2105	4.53054	0.92194	2.41744	3.07013	0.98727	4.26252	5.58202	3.62656	0.53893	1.11733	0.81287	3.52302	3.41199	1.24446	5.06706	1.11519	3.24938	3.11118
7	NA	50-59	0	NA	NA	NA	NA	NA	NA	NA	NA	Healthy	Healthy	-0.25043	2.23305	0.7974	1.945	4.31284	0.99058	2.81448	1.87313	3.25072	1.51655	1.95059	3.9625	0.30835	2.05064	1.96631	1.17492	1.14127	1.23187	5.28563	1.06788	2.87143	2.74338	2.44358	5.30263	6.34024	3.77994	1.01344	0.93	1.45505	3.90818	3.21025	1.3497	5.62669	0.84323	4.17889	2.66063
8	NA	60-69	0	NA	NA	NA	NA	NA	NA	NA	NA	Healthy	Healthy	0.06798	1.71413	0.1712	2.69657	2.09835	0.72759	2.8019	1.34227	2.69719	1.06247	1.98056	2.28298	-0.42922	1.06469	1.44647	1.05025	0.28746	1.2953	4.88809	0.90356	2.3651	2.801	1.72345	4.57537	5.13024	4.19413	0.83156	1.0922	0.75827	4.2306	3.39316	1.35204	5.44142	0.20598	3.25593	2.58633
9	NA	50-59	1	NA	NA	NA	NA	NA	NA	NA	NA	Healthy	Healthy	-0.14514	3.25078	0.36087	3.04471	3.23323	0.97533	3.24878	1.73115	4.25336	1.2996	2.79542	2.54259	0.10721	1.82849	1.5479	1.01265	0.403	1.37052	4.70388	0.84525	2.87029	3.2447	1.15629	4.57817	6.27681	3.48417	0.77292	2.05497	1.08072	4.07986	3.15147	2.10715	5.45886	1.45173	3.47871	3.79768
10	NA	50-59	0	NA	NA	NA	NA	NA	NA	NA	NA	Healthy	Healthy	2.91976	2.13581	3.84815	3.52779	7.25027	1.97559	3.3444	4.36518	3.43211	3.01736	1.98754	6.21838	2.60404	7.24787	1.73765	2.63506	2.97937	2.94991	4.74786	2.54602	3.27868	2.97401	1.36347	5.13504	6.48958	3.82726	1.04862	1.81328	3.04748	4.24658	3.73267	5.26249	5.65725	0.17796	8.55572	3.46759
11	NA	34-49	0	NA	NA	NA	NA	NA	NA	NA	NA	Healthy	Healthy	3.30449	3.16875	5.20829	1.6736	7.44826	1.22647	3.41049	4.98234	3.06568	4.56062	2.38033	6.27036	3.21543	6.25336	1.89347	3.60873	4.11079	3.28933	3.89775	3.95154	3.64775	3.04723	1.30837	3.85933	6.51108	4.27674	1.16868	1.87321	3.82312	3.75182	3.47562	5.53403	5.18387	1.19861	8.8768	3.53672
12	NA	50-59	1	NA	NA	NA	NA	NA	NA	NA	NA	Healthy	Healthy	3.8643	4.26673	5.16049	5.13521	7.62834	1.4979	4.10813	3.93459	3.78667	3.65498	3.52535	6.84196	3.14744	6.42302	2.01087	3.13169	3.91406	4.01411	4.36371	2.37544	3.51597	3.42706	1.90937	5.29909	7.67137	3.77541	0.779	1.98651	3.3137	4.08125	3.51505	6.98446	5.66466	1.5364	8.97581	3.57868
13	NA	50-59	0	NA	NA	NA	NA	NA	NA	NA	NA	Healthy	Healthy	2.70461	2.64998	5.19657	2.0372	6.86413	1.46651	3.33975	4.3158	3.05966	3.63059	2.83525	5.27444	2.7023	5.46727	2.2123	2.97275	3.26095	2.90867	4.46187	2.98279	3.14035	3.10953	1.51432	5.2169	6.17469	3.74092	1.02344	1.77986	3.13107	3.97809	3.76007	5.37167	5.63161	0.99876	8.19535	3.40272
14	NA	50-59	0	NA	NA	NA	NA	NA	NA	NA	NA	Healthy	Healthy	0.14161	1.3771	0.80846	1.52662	2.5462	0.93053	2.76739	1.62362	3.26516	1.05775	2.40961	2.51101	0.0732	2.25092	1.71811	1.08688	1.40497	1.39214	3.98881	0.87934	2.35509	2.59686	1.32211	4.0614	5.85952	2.83186	0.32785	1.63701	1.30094	3.43917	3.80946	2.30484	5.09039	0.9389	3.18525	8.02033
15	NA	50-59	1	NA	NA	NA	NA	NA	NA	NA	NA	Healthy	Healthy	-0.19742	3.03063	0.26553	2.53913	2.24434	1.09785	2.47133	1.41914	3.12264	0.91943	1.97835	1.95347	-0.46511	0.83604	1.66831	0.44856	0.31124	1.1041	3.76298	0.58083	1.91114	2.66927	1.26598	4.20441	5.1413	3.96571	0.32396	1.1182	0.68295	3.81166	2.79567	1.43213	5.11265	0.86698	2.93319	2.8684
16	NA	34-49	0	NA	NA	NA	NA	NA	NA	NA	NA	Healthy	Healthy	-0.14674	2.25877	0.51796	2.05416	2.32809	1.05453	3.18064	1.49197	3.2192	0.92589	1.85897	2.97739	0.09117	1.03233	1.57717	1.05929	0.40613	1.28147	4.30625	0.89163	2.18537	3.01694	1.64291	4.84052	5.62384	3.42637	0.44856	1.23699	0.92955	3.80339	3.10231	1.43631	5.20556	0.53962	3.22149	3.62135
17	NA	34-49	1	0	0	0	0	0	7	14	7	Covid - moderate	COVID	-0.02423	3.57816	0.85129	3.13657	3.50881	1.20906	3.60906	1.10785	2.68459	1.58417	1.30687	3.90436	0.7964	2.0511	2.00177	1.64823	0.61999	1.54712	4.51982	1.28357	2.99616	4.60519	1.67011	5.91476	7.34026	4.44308	4.56239	1.23103	1.29165	3.72105	2.68697	1.69231	5.9027	1.76531	4.93035	3.21409
18	NA	50-59	1	0	0	0	0	1	7	14	7	Covid - moderate	COVID	0.54023	4.11594	1.61306	1.83761	5.0535	1.35288	3.89253	1.5765	2.13833	2.21059	1.86162	4.25396	0.72246	2.80029	1.74375	1.58326	1.03426	1.8484	4.6473	1.33037	3.23754	4.60837	1.86751	8.45754	5.69975	4.45837	4.45352	1.82982	1.50481	4.13594	3.89219	2.33779	6.51626	1.93482	5.06646	3.41376
19	NA	60-69	0	0	0	0	0	0	12	17	5	Covid - moderate	COVID	0.23994	3.70886	0.82018	1.9618	3.72782	1.01133	3.41264	1.60619	2.32856	1.78929	1.03459	3.94243	0.85637	2.09167	1.37935	1.34049	0.75685	2.40861	4.70805	1.24056	2.91653	4.13442	1.80646	8.45837	6.4596	4.55953	2.03782	1.1438	1.71751	3.71638	2.80828	1.56406	6.50127	2.22853	4.69315	3.70043
20	NA	+70	0	4	0	0	0	0	8	10	2	Covid - moderate	COVID	1.17031	3.26295	1.44424	2.63725	5.26501	1.27483	3.84164	2.34063	3.25615	1.72858	1.45428	3.8976	0.78284	2.78698	1.80376	2.22066	1.21078	1.63992	5.25799	1.55799	3.06499	5.601	2.84702	8.52439	6.43609	4.73652	0.78505	1.03575	2.06083	3.67286	3.54214	2.86652	8.07316	2.74834	5.63107	5.14126
21	NA	50-59	0	1	0	0	0	0	10	13	3	Covid - moderate	COVID	0.78262	2.18536	1.61156	2.21231	4.58639	0.9601	3.65268	2.15306	2.14475	1.52426	1.18147	3.58869	0.63844	2.84231	1.9136	1.61496	0.89061	1.56375	3.98577	1.52515	2.55035	4.16965	1.57984	6.85689	5.91897	4.16267	0.92193	1.01286	1.55772	4.06004	2.59567	2.2342	6.39643	1.91306	5.76015	3.76366
22	NA	60-69	0	5	0	0	0	0	7	14	7	Covid - moderate	COVID	0.25287	1.77691	1.01188	2.57314	3.51114	0.64134	2.5886	1.50746	3.31994	1.20213	1.13292	4.9065	1.06062	2.28097	1.70543	2.13697	1.0118	0.95207	2.88894	0.92414	3.14404	3.54949	0.77623	5.6142	6.68086	3.58266	0.51036	1.30636	1.5958	3.61734	2.6102	1.35436	5.84956	1.05319	4.58377	2.94185
23	NA	34-49	1	0	0	0	0	0	4	6	2	Covid - moderate	COVID	0.38234	3.15435	0.66155	1.41108	4.09071	0.93372	4.17176	1.34836	1.96914	1.45447	1.81426	3.89048	1.1979	2.96723	1.68631	1.55735	0.40261	1.32066	4.2544	1.01295	2.82985	4.39869	1.08029	5.56433	5.97355	4.94645	3.77802	1.46946	1.54773	3.75391	3.20455	1.55784	6.59812	2.14286	5.16066	4.74618
24	NA	34-49	0	0	0	0	0	0	9	11	2	Covid - moderate	COVID	0.38494	3.44824	1.85782	1.40924	4.69309	0.94607	4.25826	1.8225	3.13425	1.33836	1.60983	4.22975	0.95028	2.91286	1.44343	2.00205	0.97225	1.47097	4.41192	1.51562	3.05009	4.54573	1.27772	6.88916	5.55617	3.56285	1.13594	1.13758	1.80159	3.66192	2.91478	1.63151	6.5095	2.55035	5.58739	6.33263
25	NA	50-59	0	0	0	0	0	1	14	19	5	Covid - moderate	COVID	-0.34978	4.13662	1.0971	2.24751	4.5084	1.11617	3.51516	1.38649	2.02928	1.81238	1.49549	3.97233	0.51984	1.89542	1.93483	1.61027	0.86194	1.57926	5.08533	1.23381	2.88958	4.35893	1.10791	6.69898	6.71355	4.51779	3.00922	1.37252	1.7122	3.89806	3.13759	1.68102	6.29787	1.74714	4.66558	3.15016
26	NA	50-59	0	0	0	0	0	0	9	11	2	Covid - moderate	COVID	0.07387	2.68309	1.05288	1.64135	3.71572	3.88044	3.38323	1.66314	3.23343	1.1965	1.28075	3.23521	0.26115	2.09696	1.47447	1.49958	0.85095	1.18723	4.24392	0.86906	2.48234	3.86829	1.15895	6.21383	6.11162	4.40073	1.22074	1.31326	1.33505	3.61098	1.92082	1.70631	6.00101	1.09522	4.61876	4.46158
27	NA	34-49	0	2	0	0	0	0	7	14	7	Covid - severe	COVID	2.00369	4.23866	5.63478	2.14771	7.21289	1.23832	5.16034	2.83451	1.77111	4.27347	1.68056	6.03361	4.25132	6.05994	2.61585	3.50611	2.39171	3.04924	4.0286	3.52256	3.63612	4.19279	1.5152	7.40709	6.43797	3.797	1.88425	1.21795	3.0009	4.35315	2.9543	4.5198	6.658	2.45925	9.21248	2.44376
28	NA	34-49	1	0	0	0	1	0	7	14	7	Covid - severe	COVID	3.29735	3.42807	6.12117	1.36393	7.69395	1.63407	4.00264	1.89611	2.47234	3.87736	1.47805	6.64879	3.66765	6.75655	1.72617	3.85383	3.40853	2.75492	4.46494	4.20665	3.70639	3.8354	1.33969	5.60529	5.7203	4.3208	1.47305	2.21262	3.38523	3.95196	2.80515	4.7781	6.95716	2.9684	9.03697	4.68647
29	NA	50-59	0	0	1	1	0	1	9	12	3	Covid - severe	COVID	0.482395	3.85275	2.22853	2.00215	4.97114	1.15781	3.74146	1.86221	1.71825	2.04413	1.44702	5.07557	0.9757	3.56915	1.86854	2.41972	1.69849	1.93043	4.38352	1.57357	3.38399	4.50962	1.33614	9.34282	6.19893	4.39929	2.07525	1.21048	2.17847	4.10857	3.01171	1.84516	7.56208	2.71382	6.65233	4.11552
30	NA	60-69	1	1	0	1	0	1	3	11	8	Covid - severe	COVID	3.49974	5.60051	8.06818	2.13808	7.94398	1.57132	3.92727	1.94281	1.65574	4.893	1.96561	6.92725	4.46919	6.64181	2.18492	3.49556	4.49799	2.99437	5.18677	4.20559	4.14966	4.97544	2.44558	10.1318	6.72387	4.85544	2.07411	1.03389	3.41471	4.67813	3.41118	4.88048	8.32935	3.1282	9.64672	4.2764
31	NA	60-69	0	5	0	0	0	1	5	12	7	Covid - severe	COVID	2.22899	3.27866	6.73208	1.86621	7.20451	1.08694	3.26611	2.06964	1.10146	3.02365	1.18672	5.78815	3.15676	5.13679	2.16386	3.28694	2.86702	2.0338	5.90035	2.77079	3.25085	4.40368	1.71041	8.33666	6.11714	4.63201	2.65985	0.82282	2.22653	3.89303	3.40666	2.80505	7.67282	2.17945	8.52012	4.89715
32	NA	50-59	0	0	0	1	0	0	14	19	5	Covid - severe	COVID	0.53348	3.41549	1.33241	1.05204	3.17898	1.15008	6.46955	1.47201	1.95944	1.68928	0.98252	3.5938	0.13687	2.04836	1.59733	2.01386	1.39835	1.35874	2.63834	0.78133	2.7117	4.5167	1.11558	9.29489	5.23836	4.25517	0.36234	0.70597	1.47908	3.43655	1.87338	1.17727	7.45135	2.12545	4.48666	4.12881
33	NA	60-69	0	1	0	0	0	1	12	16	4	Covid - severe	COVID	0.32324	4.86741	2.22874	2.20896	4.72782	1.16554	3.82687	1.61359	2.43675	2.56006	1.47046	5.09509	1.83817	4.07998	1.44077	2.47678	1.74662	1.87643	3.35654	2.5984	3.30504	4.58537	1.19666	10.8111	6.50108	4.08871	2.43808	1.28324	2.63575	4.17634	2.22562	1.87373	8.67272	3.57549	6.7718	2.92209
34	NA	60-69	0	0	1	0	0	1	12	20	8	Covid - severe	COVID	0.79776	5.27426	3.19513	2.97221	6.18146	2.16573	4.32279	2.02203	1.59719	3.22988	2.67199	5.35091	1.60744	4.69967	1.97449	2.7454	2.20156	1.98444	6.34731	2.66853	4.18319	5.15624	2.12971	10.4941	6.93817	3.84564	2.49602	1.57164	2.13427	3.8893	3.03824	2.03167	9.92965	3.70728	7.29416	5.14617
35	NA	60-69	0	1	1	1	0	0	4	5	1	Covid - severe	COVID	0.40692	5.54745	1.72568	2.90797	4.68939	0.98008	3.36658	1.27087	1.33861	2.05134	1.34962	5.23842	0.85356	4.18978	1.88325	3.1566	1.61593	1.10372	4.10052	1.82833	4.12765	4.69179	1.20718	10.1623	6.25675	5.12519	1.56277	1.54712	2.56579	3.66683	2.98518	1.81659	9.21552	3.69231	6.55939	3.758
36	NA	60-69	0	1	0	1	1	0	7	13	6	Covid - severe	COVID	0.39018	3.52693	0.98374	1.48012	3.86253	0.76724	3.65606	1.53595	1.68577	1.81658	1.19269	4.1142	0.40406	2.94246	2.06938	1.7038	1.12823	1.40798	3.40964	1.67064	2.75869	4.39661	1.27713	9.39076	6.14005	4.52491	0.99637	0.94607	1.28161	3.74359	1.85164	1.80025	7.31617	3.88536	5.90678	3.40575
37	NA	50-59	0	0	1	0	0	1	9	15	6	Covid - severe	COVID	0.12796	5.24852	1.88449	1.84086	5.3245	1.47602	3.46697	1.27302	2.25813	2.5663	1.29108	4.54089	0.85988	3.2647	1.47089	2.42539	2.3733	1.19013	4.17795	1.47579	4.22795	5.8178	1.2511	10.1013	6.14112	4.37237	2.51928	1.0466	1.9243	4.72551	3.9569	1.15939	8.94696	3.57963	6.83105	5.13166
38	NA	34-49	0	0	0	0	0	1	6	10	4	Covid - severe	COVID	1.00932	3.60821	2.14142	2.79784	4.42144	0.97901	3.15082	1.82831	1.85572	1.50525	1.42358	4.55455	1.21529	3.7773	1.94396	2.04818	1.07532	2.12057	3.42158	1.09001	3.86529	4.50254	1.72187	6.71025	7.2038	3.90074	2.2806	1.3385	2.36333	4.08795	4.03073	1.95172	6.28981	1.91443	5.74985	4.10224
39	NA	50-59	1	0	0	0	1	1	11	15	4	Covid - severe	COVID	0.42567	3.20865	2.22833	2.61562	4.55924	1.04787	3.50345	1.24759	1.67822	1.93334	1.60753	3.91589	0.75505	2.75673	1.85384	2.10227	1.15065	1.11244	4.46407	1.47649	2.84255	3.88668	1.53295	8.71462	6.37937	4.4589	1.68655	1.97177	1.76776	3.95886	3.45445	2.48102	7.16254	2.33057	5.52609	3.63547
40	NA	+70	0	5	0	0	0	1	12	17	5	Covid - severe	COVID	-0.3884	4.47069	1.68353	2.29932	5.35003	1.30905	4.28264	2.13244	2.33242	2.03693	1.41407	5.05606	0.73504	3.361	1.45433	2.38779	1.98733	1.31143	4.52126	1.17778	3.44919	6.24579	1.34271	9.71077	6.53024	4.65578	2.09328	1.20301	2.22267	4.18456	2.93084	1.45596	7.95484	3.14058	6.05916	4.33018
41	NA	34-49	0	0	0	0	0	1	4	24	20	Covid - severe	COVID	0.33082	2.691	1.33171	1.42957	4.19214	1.41522	3.9321	2.11411	1.74256	1.71175	1.34901	3.43319	0.52115	2.65739	1.8872	1.56854	1.44119	1.35413	5.46731	1.38107	2.29192	4.05044	1.33259	5.46966	6.00966	5.16097	1.8458	1.29376	1.71363	4.52612	3.12829	1.58304	7.06832	1.77536	4.96946	4.07262
42	NA	50-59	0	0	0	0	0	1	14	17	3	Covid - severe	COVID	0.43131	4.09729	2.60293	1.49888	5.21445	0.70812	3.45387	1.25574	1.69394	1.9765	1.69284	5.44489	1.09152	2.84559	1.36945	2.41405	1.65035	2.4533	4.30297	1.14019	3.31878	4.33123	1.02072	9.46414	5.88376	4.42621	2.0764	0.73427	1.75115	4.12919	1.99983	1.08768	8.29264	2.39266	6.74527	4.67664
43	NA	+70	0	0	0	1	1	1	9	14	5	Covid - severe	COVID	0.65723	3.22894	2.22989	1.49319	4.00731	0.91434	3.49722	2.06524	1.0941	1.93487	1.73785	3.69388	0.70582	2.63146	1.74706	1.808	1.32879	2.00122	5.02661	1.12385	2.67094	4.53155	1.20757	7.70689	4.64328	4.19378	2.41435	0.85076	1.75504	4.38127	3.37147	1.41503	7.12805	2.16916	5.10748	3.3686
44	39	NA	NA	NA	NA	NA	NA	NA	NA	NA	NA	Convalescence	Convalescence	1.09225	1.37484	1.19584	4.22847	3.66244	1.22844	2.63763	1.966	3.74629	1.51246	2.86565	2.56312	0.52263	3.02819	2.13175	1.4378	1.2183	1.62607	4.10757	1.21467	2.35846	3.01061	1.14237	5.22999	6.599	3.98445	0.96861	2.86755	1.49942	3.9828	3.24504	3.19131	4.90001	1.17404	4.53851	3.26987
45	28	NA	NA	NA	NA	NA	NA	NA	NA	NA	NA	Convalescence	Convalescence	0.43205	1.75656	0.92183	1.52983	3.55661	1.43069	3.06458	1.65558	3.59111	1.61461	1.92664	3.54967	0.476	2.08342	1.85264	1.285	0.99938	1.22659	4.62656	1.16571	2.75176	3.44317	1.30574	5.57315	6.97267	4.54098	2.79984	2.15871	1.54239	3.86115	2.80203	1.58824	5.75987	1.2625	4.27872	3.70051
46	38	NA	NA	NA	NA	NA	NA	NA	NA	NA	NA	Convalescence	Convalescence	0.89738	1.85065	1.7295	3.23185	5.00314	0.91364	3.43259	3.86623	3.44351	1.67742	2.06423	3.80918	0.9161	4.13593	2.18597	1.51816	1.23338	2.48701	4.87844	1.53349	2.7324	3.24718	1.61745	4.575	6.49215	3.87554	1.5387	1.18733	1.50928	4.20877	3.90351	3.11637	5.44044	1.88444	5.60013	3.99309
47	21	NA	NA	NA	NA	NA	NA	NA	NA	NA	NA	Convalescence	Convalescence	0.89953	1.69343	1.96632	3.29248	4.92247	1.14741	3.44081	3.47172	3.16453	1.79202	2.0167	4.30026	0.5132	3.51782	2.29505	1.53295	1.23881	1.65699	4.23309	1.47664	2.89212	3.29326	1.71761	5.6396	6.77968	4.26268	1.84375	1.14637	1.62414	4.3454	3.10515	2.75283	5.54791	1.26245	6.00478	3.64698
48	30	NA	NA	NA	NA	NA	NA	NA	NA	NA	NA	Convalescence	Convalescence	1.67264	3.25458	2.89245	3.80773	6.26022	1.61093	3.91767	3.83292	2.9162	2.55822	2.10883	4.71124	1.71312	4.76502	1.87215	2.04489	2.05871	2.16165	4.20493	1.65173	3.76605	3.8299	2.39359	8.0448	6.64973	4.71763	0.94826	1.63164	1.8398	4.12208	2.91056	3.74667	6.21203	1.16071	7.01214	2.90723
49	26	NA	NA	NA	NA	NA	NA	NA	NA	NA	NA	Convalescence	Convalescence	0.39121	1.9366	1.24523	2.35771	4.62359	3.98831	2.92899	2.39963	3.96056	1.27076	2.07811	3.2457	0.42688	2.82295	1.62873	1.06978	0.89419	1.36021	4.25517	1.27489	2.5143	3.12269	1.1144	4.92634	7.04028	4.57377	1.80554	1.85784	1.15658	4.15505	2.68845	1.93658	5.47434	0.49136	4.47055	4.42068
50	33	NA	NA	NA	NA	NA	NA	NA	NA	NA	NA	Convalescence	Convalescence	0.96501	1.83901	0.87746	4.13672	5.29117	1.1886	3.18604	2.01524	3.61213	1.36071	2.26344	3.37625	0.1191	2.91087	1.52354	1.3679	0.86481	1.41657	4.21284	1.24554	2.45171	3.19232	1.12127	6.34062	6.70795	3.80262	0.97259	2.31223	1.90569	3.65493	3.3582	1.90621	5.30262	0.82395	4.11241	3.21053
51	19	NA	NA	NA	NA	NA	NA	NA	NA	NA	NA	Convalescence	Convalescence	0.64679	2.05651	0.89368	3.65785	3.92981	1.29606	3.09027	2.27249	3.81933	1.7272	2.48223	3.02142	0.28154	3.19108	1.39383	1.40609	0.83998	1.80369	5.64636	1.23584	3.32164	3.56769	1.62651	6.84435	8.20527	4.14765	1.59968	2.69915	1.32506	3.85128	3.23171	3.40547	5.86522	1.70237	4.42444	3.77299
52	24	NA	NA	NA	NA	NA	NA	NA	NA	NA	NA	Convalescence	Convalescence	0.63395	2.28056	1.13884	2.06703	4.23998	1.14865	3.67047	2.22843	3.0393	1.71134	1.99646	3.87736	0.35408	2.08284	1.90536	1.3833	0.92171	1.71805	4.82169	1.35145	3.01726	3.52653	1.56318	4.77748	5.46018	3.15066	2.78765	1.28129	1.36824	4.11505	2.51323	2.02348	5.3899	1.03345	3.98837	4.53911
53	27	NA	NA	NA	NA	NA	NA	NA	NA	NA	NA	Convalescence	Convalescence	0.59382	1.81261	0.32218	2.13792	3.23912	1.19652	3.45975	2.69409	2.40254	1.33275	1.96432	3.18143	0.27958	1.89199	3.6532	1.30422	0.35282	1.42065	4.16303	0.70829	2.59592	3.53312	1.04411	5.55203	7.05827	3.92263	3.58026	1.31526	1.14466	4.01493	2.45335	1.73163	5.53828	1.41237	4.29246	2.01231
54	18	NA	NA	NA	NA	NA	NA	NA	NA	NA	NA	Convalescence	Convalescence	0.34364	2.15831	0.56898	3.09144	3.49824	1.37494	3.22182	1.88794	3.50137	1.44406	2.1706	2.54751	0.18561	2.55817	1.92176	1.13451	0.62559	1.75999	4.59207	1.0702	2.50633	3.4312	1.37746	6.58761	5.51326	3.93468	1.20706	2.53721	1.12629	3.924	2.9783	2.9513	5.86977	0.84264	3.91201	3.21284
55	36	NA	NA	NA	NA	NA	NA	NA	NA	NA	NA	Convalescence	Convalescence	0.58912	1.99149	0.36218	2.42085	4.97666	0.86013	3.18719	1.60875	2.56645	1.55174	1.74742	3.01727	0.26872	2.77445	1.84096	1.40039	0.47301	1.38683	3.83309	1.43511	2.40671	3.00851	1.30792	7.91523	6.69798	3.7258	1.17976	1.28839	1.12948	3.97172	2.57306	1.80292	5.39416	1.03027	4.0066	3.85693
56	41	NA	NA	NA	NA	NA	NA	NA	NA	NA	NA	Convalescence	Convalescence	0.53903	2.55671	0.47768	1.8979	4.05731	1.37904	3.51772	1.79282	2.7795	1.4046	1.4566	3.55267	0.36959	2.1643	1.13905	1.12888	0.5021	1.30166	5.19806	1.00476	2.76719	3.57347	1.22715	4.91733	6.44259	4.78408	1.86311	1.41017	1.19721	4.36098	2.40058	1.85281	5.90105	0.82504	4.62771	4.30648
57	32	NA	NA	NA	NA	NA	NA	NA	NA	NA	NA	Convalescence	Convalescence	0.63929	3.27102	0.99265	2.16166	4.61125	1.45346	3.33771	1.77714	3.39824	1.71493	2.50327	3.98035	0.51833	2.55285	2.16868	1.73937	2.84119	1.64388	4.64551	0.99936	3.22522	3.75705	1.41768	5.5036	7.21736	4.49233	4.03729	2.00173	1.13482	4.71844	4.34867	2.83407	5.71052	1.20305	4.38187	4.76673
58	20	NA	NA	NA	NA	NA	NA	NA	NA	NA	NA	Convalescence	Convalescence	0.38592	2.04231	0.78199	4.44255	4.05077	1.18391	3.31884	2.51307	2.44026	1.45504	2.59829	2.34131	0.15316	2.44591	1.84943	1.23613	0.46707	1.56716	5.18699	1.1263	2.76057	3.8768	2.54874	6.25224	6.60845	4.11868	0.91274	2.05752	1.06634	3.55936	3.51274	3.42645	6.53711	1.52899	4.25052	4.422
59	22	NA	NA	NA	NA	NA	NA	NA	NA	NA	NA	Convalescence	Convalescence	0.4252	2.10373	1.14233	4.40526	4.54214	1.19545	3.12487	2.48031	2.93538	1.56107	1.55679	4.07461	0.0728	2.5458	1.98413	1.18808	0.95095	1.50998	4.24334	1.08064	2.90219	3.48302	1.44581	7.96616	6.36753	4.39218	0.73095	2.52883	1.0876	4.26884	2.48776	2.29063	6.03352	1.3093	4.92997	3.30537
60	25	NA	NA	NA	NA	NA	NA	NA	NA	NA	NA	Convalescence	Convalescence	0.45316	2.41567	1.19304	4.65985	4.21562	1.18554	3.6255	1.9794	3.83928	1.61063	2.73496	3.26756	0.37567	2.93329	1.86488	1.39557	1.18284	1.61268	5.44271	1.25344	3.20998	3.64949	1.00377	4.61997	7.07133	3.98746	1.85669	2.64706	1.3884	3.94486	3.24613	2.85018	5.64854	0.71294	4.48542	3.40774
61	NA	50-59	1	3	0	0	0	0	NA	NA	0	CAP-Infl	CAP	3.46096	5.76345	5.64084	2.15194	7.66984	1.26435	3.50709	4.10735	4.21009	4.20685	2.38466	8.36882	3.22936	6.81631	1.95594	4.83713	4.19833	3.14871	4.11312	2.90238	6.26404	4.00758	1.62912	9.65432	8.02987	4.19549	1.21731	1.45268	4.67361	4.12504	3.78488	4.74024	7.56588	3.08293	9.4969	4.82514
62	NA	+70	0	1	0	1	0	0	NA	NA	0	CAP-Infl	CAP	2.00624	6.24733	4.28502	4.3163	7.42014	1.55163	3.61539	3.57846	4.10178	3.23358	2.65761	5.52682	2.92345	5.73214	1.88598	3.17858	2.28606	2.01472	5.31706	2.96088	5.64629	5.18124	1.58352	8.47185	8.08114	4.86854	1.24994	2.10228	2.95964	3.6028	3.17427	2.99864	7.22663	3.1079	8.53513	6.5945
63	NA	+70	1	2	0	0	0	0	NA	NA	0	CAP-Infl	CAP	2.63704	5.4137	5.46179	4.44539	7.55013	1.96238	4.22716	3.25069	3.98776	4.33711	2.47001	7.58973	3.47829	6.70173	1.32404	4.102	4.07649	3.37963	6.62922	4.04577	5.18752	4.8155	1.19347	6.47059	8.37066	4.39496	1.43754	2.31248	3.85785	4.27983	2.82104	5.83226	7.12105	2.34172	9.12698	6.1584
64	NA	60-69	1	1	0	0	0	0	NA	NA	0	CAP-Infl	CAP	3.7384	6.32972	4.71089	3.20767	7.83668	1.22434	3.66087	4.72437	3.23542	3.94635	2.46398	6.6979	4.30593	6.51782	1.73892	3.52672	2.48214	3.50204	4.39888	3.00578	4.44396	3.81786	1.36029	5.9278	6.76354	3.62226	1.23658	1.88386	3.75137	3.5865	3.47344	4.68498	7.08693	1.55322	9.08474	5.28498
65	NA	+70	0	5	1	1	0	0	NA	NA	0	CAP-Infl	CAP	2.80396	5.91742	5.69436	3.9718	7.83227	1.42643	3.72061	3.96588	2.92685	3.90779	2.14674	6.147	3.2609	6.24072	2.29419	3.86711	2.35282	2.51513	5.6817	2.9216	4.96636	4.67143	1.57659	8.79914	7.80221	5.20361	1.76114	2.10391	4.0773	4.32346	3.12981	4.43047	7.23538	1.66181	9.08111	6.1992
66	NA	60-69	0	3	0	0	0	0	NA	NA	0	CAP-Infl	CAP	2.02092	5.24307	5.34276	3.05432	7.50059	1.29605	3.28478	3.34731	3.55989	3.90719	3.27651	5.91851	2.90315	7.16088	1.58666	3.00629	2.53167	2.98636	3.7161	2.40422	5.02769	3.79721	1.24287	9.28148	8.39737	3.90159	1.7065	2.86465	4.35814	3.82912	2.75289	6.12451	6.23885	1.84901	9.00271	3.62796
67	NA	+70	0	5	0	0	0	0	NA	NA	0	CAP-Infl	CAP	3.27181	4.71904	5.68515	5.82845	7.65855	1.62313	3.77309	5.09175	4.22121	4.26184	2.89728	6.24829	3.40496	7.57814	1.59914	4.02312	3.83088	3.30498	5.11432	3.01859	5.43996	4.61589	1.54932	8.9563	8.76603	4.20676	1.13034	2.9598	5.02569	4.04662	3.6024	6.29932	6.81294	1.97644	9.28302	5.65435
68	NA	+70	1	3	0	0	0	0	NA	NA	0	CAP-Infl	CAP	1.42858	3.75316	3.88143	2.62581	6.58199	1.17518	3.36601	2.95918	3.60665	2.77921	2.04888	5.23426	2.57159	5.46231	2.4538	3.42331	2.28445	1.89738	4.81331	1.8199	4.56448	5.2392	1.35736	9.32215	7.07828	5.33522	0.59025	0.77261	1.88297	3.52256	3.22633	2.81934	7.27999	1.66848	7.40596	4.43713
69	NA	50-59	1	0	0	0	0	0	NA	NA	0	CAP-Infl	CAP	1.32244	5.56389	3.55598	6.42083	7.35413	1.72789	3.09094	2.29351	4.91762	3.28608	2.88402	5.8214	2.22851	6.68464	2.86767	3.21491	2.28876	2.05249	5.49344	2.2503	5.95037	4.795	1.97827	9.37568	9.07577	4.62381	1.42553	3.78383	3.49787	3.69417	3.0307	4.39259	7.58896	4.49075	8.54924	6.07253
70	NA	60-69	1	0	0	0	0	0	NA	NA	0	CAP-Infl	CAP	1.25319	6.6984	4.22471	3.77411	7.18441	1.60965	3.3509	3.47787	3.8872	3.12808	3.09838	8.05072	2.81961	6.60952	2.15405	4.05104	2.55063	2.58491	4.74617	2.30547	6.96665	4.88725	2.11866	7.51067	9.61964	3.82143	4.49324	2.17136	4.52493	4.21653	4.35092	5.06275	7.51241	2.80936	8.10395	4.04172
71	NA	+70	0	2	0	0	0	0	NA	NA	0	CAP-Infl	CAP	2.61392	4.03821	4.21728	1.49277	6.89116	1.61432	3.87727	2.62405	3.35203	4.00091	1.94553	6.53009	2.96242	5.88837	1.5442	4.14926	2.77527	2.65745	3.46985	2.67262	5.38801	3.58896	1.4146	6.24799	7.2	3.89845	1.14722	1.51482	3.50201	4.98274	3.26083	3.73723	6.0968	1.82935	8.23249	4.32611
72	NA	+70	0	4	0	0	0	0	NA	NA	0	CAP-Bac	CAP	2.95513	6.29315	6.21699	5.49703	8.04958	1.7091	3.73476	4.6474	3.54494	4.19846	3.09781	6.75066	2.37478	7.70612	1.69582	4.34906	4.46968	3.22283	6.00467	3.46837	6.37165	5.18665	2.01854	6.50108	9.90299	3.93694	1.90206	3.30291	5.01095	5.71792	3.25436	5.74026	7.01293	2.81817	9.30479	6.6092
73	NA	34-49	0	1	0	0	0	0	NA	NA	0	CAP-Bac	CAP	2.95025	6.20659	4.29135	4.40308	7.53266	1.97763	3.635	3.22965	3.77466	3.61955	3.31649	6.08287	2.65489	7.75873	1.77132	3.26623	3.47595	3.20387	3.46169	2.9516	5.20764	3.70036	1.215	4.21663	8.48331	3.76522	0.88318	2.6233	4.16632	4.32604	2.45846	5.42077	8.3656	1.55137	8.62809	6.56014
74	NA	60-69	0	3	0	0	0	0	NA	NA	0	CAP-Bac	CAP	2.70395	6.87527	4.35055	3.85805	7.80234	1.62183	4.39498	3.04375	2.46172	4.26448	2.74069	7.3649	3.99705	7.22249	1.98125	3.72842	2.79991	3.01894	5.71986	4.0319	6.84789	4.39797	1.34581	6.71958	12.3739	4.5885	1.6888	2.04227	4.3577	4.27818	3.33128	6.44308	7.40772	3.32296	8.9521	7.33935
75	NA	50-59	1	1	0	0	0	0	NA	NA	0	CAP-Bac	CAP	0.96099	4.34975	2.99317	1.96073	6.40033	1.13683	2.66418	1.89665	2.19265	2.06793	1.53563	4.51019	1.69949	3.99716	1.51303	2.02248	1.62382	1.44693	5.29913	1.65396	4.00556	4.78913	1.58663	6.66143	6.17475	4.74888	0.613	1.12615	2.23115	4.40228	2.31758	1.72154	7.18505	1.63673	7.57368	5.25756
76	NA	+70	0	2	0	0	0	0	NA	NA	0	CAP-Bac	CAP	3.16316	6.44215	5.82748	1.77461	7.77539	1.66475	3.73012	5.31713	2.30768	4.72727	2.24653	6.48099	3.45125	6.63266	1.83574	3.92156	3.69521	2.88057	2.80346	4.69211	6.29307	4.68942	1.47442	4.86695	7.77241	4.45413	1.79516	1.77307	4.54418	4.01858	2.21579	4.14005	8.0237	2.76499	9.32299	6.44863
77	NA	60-69	0	1	0	0	0	0	NA	NA	0	CAP-Bac	CAP	1.3792	5.64224	5.86673	1.67256	7.56712	1.93324	3.47286	2.37165	1.80719	3.40122	1.88792	6.30577	2.10399	6.16559	1.40104	2.5314	2.77893	2.15384	3.63837	3.22938	4.4586	4.57788	1.15848	6.05172	6.64979	4.91446	1.4187	1.24605	4.26743	3.62732	2.80192	2.8294	7.50848	2.3294	9.03701	6.23617
78	NA	50-59	1	3	0	0	0	0	NA	NA	0	CAP-Bac	CAP	3.12925	6.51437	6.0331	2.49771	7.86972	1.11837	3.86525	4.81045	2.76305	4.33561	2.94119	6.74957	3.60359	6.5423	1.9247	3.71872	2.64823	2.82047	5.59528	3.34481	6.25497	5.24484	1.54778	8.84725	7.05333	5.60624	1.31271	2.0169	4.24056	4.52866	3.63053	4.20099	7.72673	2.87907	9.18693	7.34588
79	NA	34-49	0	0	0	0	0	0	NA	NA	0	CAP-Bac	CAP	2.45639	5.37717	3.85681	2.47994	6.75856	1.07008	2.62382	4.10131	2.30314	3.68192	1.91691	5.60788	2.40311	5.18326	2.53445	3.04543	2.18079	2.34372	3.8139	2.68061	5.2474	4.00758	1.52105	5.65257	6.32173	5.46496	2.28768	1.43203	2.99598	4.08367	3.49599	2.46107	7.49601	2.26115	7.84229	5.16837
80	NA	+70	1	3	0	0	0	0	NA	NA	0	CAP-Bac	CAP	3.521	7.03295	5.23175	4.81062	7.76387	1.49727	3.7678	5.31749	3.98818	3.83084	3.13983	7.04267	2.5871	7.34325	1.98101	4.31686	3.86075	3.01667	5.08878	2.69602	5.69143	3.57605	1.7811	4.39916	7.43733	4.03577	1.16167	2.61244	4.54796	4.4053	4.12568	5.68709	6.16578	2.55282	9.06748	6.12231
81	NA	+70	0	0	0	0	0	0	NA	NA	0	CAP-Bac	CAP	2.38158	4.3335	5.58324	4.20298	7.44977	1.61253	3.58137	4.75587	2.32432	4.13711	2.56541	5.66349	3.1345	7.38681	1.3356	2.98847	2.901	2.68844	3.38447	3.04181	4.85559	4.33965	1.58113	4.54312	8.50763	3.92328	1.25813	2.5231	4.58434	3.7333	2.42999	5.6367	6.97946	2.07826	9.12398	4.92663
82	NA	60-69	0	2	0	0	0	0	NA	NA	0	CAP-Bac	CAP	2.09004	4.33013	4.75233	1.68284	7.43475	1.0881	3.71555	2.58271	1.558	3.53159	1.54641	5.76764	2.93466	5.53019	2.66542	3.67324	2.66183	2.01114	4.23087	2.88244	4.62829	4.77543	1.0738	4.70596	6.63065	4.4563	1.41862	1.56259	3.65519	3.92187	1.95631	3.55858	6.89772	1.33466	9.21229	5.2457
83	NA	34-49	0	3	0	0	0	0	NA	NA	0	CAP-Bac	CAP	3.80257	6.95097	5.24141	2.14762	7.73103	1.02429	3.68732	4.31348	2.41269	4.3972	1.81879	7.1094	3.18134	6.38957	1.78636	3.89921	3.19789	2.75301	5.27852	4.06929	5.2034	3.94723	1.55977	5.5536	6.54021	4.54962	2.17414	1.82675	4.98142	4.15138	2.58235	4.19098	7.16212	2.0497	9.08751	6.17568
84	NA	60-69	0	6	0	0	0	0	NA	NA	0	CAP-Bac	CAP	3.02804	4.82786	5.60887	3.23656	7.48228	1.45374	2.8632	3.60602	2.66465	3.90421	3.43789	6.04975	2.62594	6.50117	3.80916	3.68618	3.29943	2.43299	6.3688	3.22347	5.58978	5.16514	1.79583	6.07678	8.06072	6.09226	1.09921	1.93869	3.11354	3.84681	2.74474	3.15924	8.32141	2.70809	8.86338	8.35776
85	NA	+70	0	0	0	0	0	0	NA	NA	0	CAP-Bac	CAP	1.76639	4.51548	5.8558	1.7783	6.88457	1.12669	4.10364	1.8668	0.90712	4.39642	1.63705	5.82069	2.56233	5.00101	1.77071	3.16251	2.98505	2.46375	4.77815	2.38726	4.58527	4.24358	1.3297	5.73223	7.08791	4.18346	1.37428	1.47629	3.11493	3.89802	2.13234	2.56296	7.3798	1.55891	8.49401	5.62173
86	NA	60-69	0	0	0	0	0	0	NA	NA	0	CAP-Bac	CAP	2.20782	4.8752	5.76588	4.59418	7.39788	1.23818	3.99492	2.27151	2.28198	3.72971	2.54073	6.62462	2.44869	7.65056	1.47436	4.23685	3.59648	3.17624	3.38965	2.85425	6.22255	4.45205	1.35762	6.12725	9.3565	4.96073	1.47887	3.0277	4.71722	3.97992	2.47456	5.38028	6.64935	2.21619	9.17655	4.79796
87	NA	60-69	1	2	0	0	0	0	NA	NA	0	CAP-Bac	CAP	1.58388	5.33957	6.15575	1.30957	7.15602	0.99136	3.56755	3.68439	1.27973	4.49019	1.6997	6.52772	3.06619	5.40807	1.82319	3.55722	3.1051	2.10165	3.88204	2.59513	5.64475	4.33818	1.08595	6.18562	6.83428	3.55439	2.02822	1.15824	2.72134	3.61888	2.08252	2.55139	6.48123	1.9031	8.7728	4.40571
88	NA	50-59	0	0	0	0	0	0	NA	NA	0	CAP-Bac	CAP	3.0025	4.73175	5.84505	4.68289	7.38504	1.29497	3.94857	1.92272	2.96892	4.17721	1.98265	7.4343	4.09058	6.88695	1.12785	5.00842	3.979	3.36193	4.49776	4.79908	6.86329	4.73024	1.78261	5.56638	6.96589	3.69753	1.11273	2.42712	5.17162	3.78028	2.31613	6.82028	6.49298	1.43219	9.11277	4.4824
89	NA	34-49	0	0	0	0	0	0	NA	NA	0	CAP-Bac	CAP	3.4814	5.95061	5.75966	2.85325	8.05718	1.24885	3.52785	3.84506	3.69642	3.96541	2.25141	8.13894	3.84765	7.46048	2.00617	3.39613	3.62249	3.28485	3.68202	3.54681	7.12369	3.86032	1.49093	5.1867	9.5044	4.28396	2.34392	2.79832	4.71324	3.90989	1.77336	6.59037	6.36721	1.82571	9.53296	4.30193
90	NA	+70	0	4	0	0	0	0	NA	NA	0	CAP-Bac	CAP	3.78302	5.88039	6.40004	2.38912	8.1293	1.30703	3.48337	3.06181	3.25623	4.00268	2.55125	7.26477	4.49433	7.95083	2.0002	4.48481	3.38866	3.70726	5.03972	3.47386	6.04088	5.32199	2.2428	6.63132	8.64069	4.35317	1.76754	3.67387	4.73256	4.76589	3.13067	7.11161	6.88117	2.86145	9.82195	5.72429
91	NA	50-59	0	1	0	0	0	0	NA	NA	0	CAP-Bac	CAP	2.27211	5.50577	5.35922	3.42545	7.29219	1.02295	3.39107	4.21892	4.3946	4.26429	2.01583	6.4435	2.31408	6.03429	1.53584	4.3554	3.40368	2.70113	4.0967	2.8343	5.88234	3.99056	1.37777	5.04754	7.8242	3.54397	1.7427	1.80434	4.24826	3.59866	2.31794	3.32876	6.43959	1.86081	8.72748	5.51344
92	NA	+70	0	1	0	0	0	0	NA	NA	0	CAP-Bac	CAP	2.33128	5.98939	6.96258	3.23794	7.40213	1.60203	3.34574	2.57131	3.33581	4.4902	1.90916	6.02715	2.80768	5.71858	2.64104	4.89722	3.40688	2.40415	4.99975	3.21194	5.80991	4.08697	1.60871	8.81365	7.12607	3.76081	1.57655	1.39379	4.45884	4.45174	3.40276	2.64114	7.30148	2.63314	8.8554	4.75182
93	NA	50-59	0	2	0	1	0	0	NA	NA	0	NP-sepsis	Other Sepsis	2.90787	5.40307	6.01582	3.63897	7.81072	1.17897	4.37757	2.8625	2.56902	4.39049	2.01749	6.58491	3.4833	7.48095	2.27998	4.05963	3.48939	2.98392	3.3087	4.17387	6.3938	5.15699	1.43106	4.94487	7.626	5.62236	1.66085	2.47349	5.2623	4.16175	1.79787	6.28965	7.44898	1.90257	9.54046	6.51513
94	NA	+70	0	5	0	0	0	0	NA	NA	0	NP-sepsis	Other Sepsis	1.73779	4.49566	3.55206	2.03766	7.12329	1.49525	3.26521	2.52579	3.65568	2.72596	2.3772	5.67638	2.23681	6.33042	3.00417	3.00884	2.74639	2.3326	5.19061	2.22195	4.56963	4.16487	1.82642	6.5474	8.09057	5.77498	0.99574	2.79651	3.19529	5.6685	3.44259	4.1017	6.94633	1.74652	8.43119	4.3003
95	NA	+70	1	0	0	0	0	0	NA	NA	0	NP-sepsis	Other Sepsis	2.07053	4.27811	5.37549	2.46371	7.32306	1.51199	3.62849	3.20188	2.66131	4.42312	2.33581	6.3751	2.74341	5.99337	2.19789	2.91389	3.72941	2.5199	6.19902	2.97912	4.33329	3.98794	1.65053	6.68114	7.14797	4.48418	1.6006	1.30212	4.29283	4.12012	3.30253	3.42919	7.53725	1.86392	8.76118	5.761
96	NA	+70	1	3	0	0	0	0	NA	NA	0	NP-sepsis	Other Sepsis	1.9992	4.28912	5.77308	2.622	6.90073	1.38035	4.80402	2.62571	4.65547	4.34523	2.90877	6.33578	2.37804	6.53072	1.85809	3.37349	3.59132	1.8201	5.22453	2.33832	5.59006	5.1556	1.55418	5.98998	7.99022	6.60857	1.15002	1.98891	4.85634	4.96473	2.73962	4.55087	7.66024	3.11565	8.6993	8.94504
97	NA	+70	1	1	0	0	0	0	NA	NA	0	NP-sepsis	Other Sepsis	1.02628	2.80729	3.78688	2.77431	7.01764	1.20375	2.99148	3.91877	2.31707	2.49017	2.32045	4.97147	1.24585	6.17899	1.58436	2.39962	2.1239	2.0224	6.01631	2.39316	4.33347	5.12919	1.94897	5.26435	7.6916	5.92129	1.53355	2.76234	1.86576	4.45085	2.63501	3.68166	7.87926	1.87721	8.3235	6.9859
98	NA	60-69	1	0	0	0	0	0	NA	NA	0	NP-sepsis	Other Sepsis	2.07113	5.43277	4.31285	3.92969	7.2292	1.2941	4.55361	2.48033	2.70184	3.50165	2.71356	6.0395	2.1666	5.68315	1.57124	3.40159	3.09405	2.55763	6.28692	2.4473	3.94221	5.29544	1.51537	8.80355	8.15089	5.75362	1.20942	2.00739	3.84265	4.61373	2.3998	3.90352	7.25047	2.74136	8.35894	8.05586
99	NA	+70	1	5	0	0	0	0	NA	NA	0	NP-sepsis	Other Sepsis	1.73492	6.18308	6.12253	2.99579	7.11806	1.47654	3.31652	3.57735	2.26037	4.60595	3.33577	6.27062	1.89471	7.2361	1.66248	4.49848	4.20179	2.69722	5.11362	2.67731	6.31107	4.01709	1.78322	6.41809	9.96367	3.6862	1.24899	1.90833	5.37686	3.94418	2.92373	5.52307	7.1355	1.93526	8.34299	6.84213
100	NA	+70	1	1	0	0	0	0	NA	NA	0	NP-sepsis	Other Sepsis	2.55292	4.60112	5.22149	3.12321	7.2544	1.34465	5.02126	3.24932	2.69606	4.68701	2.1335	6.00577	3.77963	5.96998	1.55913	3.32711	2.18442	2.00048	5.65043	3.62581	5.05051	6.38491	1.09448	4.63459	7.78178	6.34102	2.32739	1.70875	2.09291	5.42215	2.56719	4.4096	7.62252	2.41177	8.77225	8.31595
101	NA	50-59	0	1	0	0	0	0	NA	NA	0	NP-sepsis	Other Sepsis	1.29503	4.06721	4.34691	1.5641	6.6687	1.35728	2.80737	2.83608	1.97735	2.66509	2.03498	5.55196	1.14607	4.74343	2.21131	2.2758	1.925	1.78628	4.07592	1.57103	4.57531	5.36434	1.09317	4.91689	7.64322	5.9591	0.69247	2.55686	1.70448	4.31969	2.75093	2.6585	7.23061	1.51307	7.34668	6.03833
102	NA	+70	0	1	0	0	0	0	NA	NA	0	NP-sepsis	Other Sepsis	2.69473	6.17515	6.06596	2.90571	7.2486	1.60664	4.45777	5.20358	2.72506	4.68148	3.35045	7.59741	4.5894	6.81723	4.80994	4.08174	3.13128	3.45955	5.75195	2.3164	5.48416	4.93405	2.29861	8.54254	11.029	6.26295	3.33761	2.60548	5.34996	4.51308	3.76438	5.34961	8.93003	3.01256	8.72297	8.23899
103	NA	+70	1	4	0	0	0	0	NA	NA	0	NP-sepsis	Other Sepsis	1.61324	4.1307	5.47502	3.97317	7.39328	1.31452	4.09144	3.54133	3.64402	3.30218	2.44464	5.62956	2.08151	6.59083	1.95936	3.59763	2.72829	2.12393	5.74774	2.29802	4.75197	4.32037	1.47639	7.55517	8.31958	4.52958	1.65617	2.18958	3.48793	4.19212	2.7037	4.33828	7.05083	1.91671	8.96662	7.05656
104	NA	+70	1	6	0	0	0	0	NA	NA	0	NP-sepsis	Other Sepsis	2.89652	6.57054	5.07858	4.09219	8.05047	2.27791	3.08993	3.60579	3.02859	3.67934	2.56786	6.92731	2.82665	7.78228	4.15689	4.14405	4.31126	2.51479	5.22039	3.28271	7.34378	3.81611	3.60567	7.56742	11.9319	5.51618	1.87333	3.79798	5.64599	4.25377	3.21656	5.73605	8.10945	3.16271	8.875	6.72324
105	NA	34-49	0	0	0	0	0	0	NA	NA	0	NP-sepsis	Other Sepsis	1.72936	5.73512	5.28913	2.35831	7.28295	1.34079	4.04163	2.54758	2.91012	3.97137	1.78568	7.64199	2.80677	6.26675	1.63953	3.79074	3.09643	2.47389	4.91911	4.2032	6.07045	5.14213	1.26736	6.10116	8.26309	3.94591	1.39637	2.48688	3.60572	3.82222	3.37098	4.63116	6.97474	2.73141	9.08218	4.84297
106	NA	50-59	1	6	0	0	0	0	NA	NA	0	NP-sepsis	Other Sepsis	1.4492	3.90345	4.77015	4.9076	7.62386	2.07374	3.27354	2.48733	2.68375	3.55559	2.57659	5.37458	3.56124	6.24545	4.04308	3.3511	3.19047	2.67384	6.08583	3.0167	5.95708	6.15242	2.37335	6.42362	10.9208	7.26489	2.19561	3.99915	3.44785	4.55023	2.68645	4.47299	9.79803	3.65686	7.64461	5.64057
107	NA	+70	1	4	0	0	0	0	NA	NA	0	NP-sepsis	Other Sepsis	2.34472	4.21695	4.95984	6.02813	6.84739	2.43253	3.8553	4.16652	2.44484	4.20916	2.8095	6.9094	3.59642	6.33793	2.95663	3.23642	2.9738	3.40015	7.49209	3.0629	4.35496	6.78488	2.38298	8.07958	7.63708	5.42169	1.40987	2.62585	4.17354	6.33685	2.99036	5.40629	9.31538	2.97046	9.10918	7.2162
108	NA	34-49	1	0	0	0	0	0	NA	NA	0	NP-sepsis	Other Sepsis	2.02741	4.15863	3.96254	1.86766	6.93163	1.12869	3.54054	4.06447	2.37793	3.48734	2.43332	6.22025	3.32827	5.62342	1.72881	3.47371	2.77532	2.424	3.31682	2.80639	3.74496	3.54644	1.01897	3.90014	8.76442	4.31448	3.55444	1.50903	3.54772	3.66111	2.54763	3.62692	6.98034	2.05815	8.63338	4.6862
109	NA	50-59	0	0	0	0	0	0	NA	NA	0	NP-sepsis	Other Sepsis	3.37036	5.22895	4.879	2.44458	7.60122	1.01609	3.1295	3.9098	3.46956	4.66149	1.83229	6.9413	3.50495	6.21345	1.28909	4.71287	3.58648	2.67004	4.42296	4.05587	5.75546	3.37286	1.20635	9.21524	6.64017	3.8423	1.26047	1.65625	4.76483	4.0661	2.54492	3.65635	6.33646	1.60601	9.3194	6.79814
110	NA	60-69	0	0	0	0	0	0	NA	NA	0	NP-sepsis	Other Sepsis	2.62465	6.21932	4.86976	2.33338	6.92545	2.36773	3.0749	4.33053	3.99511	3.50343	2.65375	7.41383	2.08899	6.66752	1.32818	4.27121	3.40935	3.24473	4.54948	2.6465	5.26993	3.88723	1.61554	5.48736	5.88667	4.59378	2.63978	1.66929	4.34082	4.13795	2.95828	4.43238	6.41677	1.78262	8.78343	5.72911
111	NA	+70	0	3	0	0	0	0	NA	NA	0	S.Shock	Other Sepsis	2.84804	4.00501	4.91264	2.20512	7.28866	2.21212	4.31264	4.10249	3.05853	4.29616	3.12024	5.55371	2.8832	6.75371	1.38203	5.1017	4.958	4.64008	6.43089	2.38676	5.37474	5.42798	1.65076	6.73053	8.41631	6.82053	0.96347	1.71804	4.23879	4.91129	2.66022	4.30858	7.23309	2.60307	7.75315	9.49178
112	NA	34-49	1	1	0	0	0	0	NA	NA	0	S.Shock	Other Sepsis	1.96015	4.72222	3.72027	3.43266	6.94497	1.93899	4.08418	4.03196	1.94022	2.40362	2.15314	5.19702	2.14159	5.19394	1.5509	3.42238	1.86449	1.88957	4.14956	1.80239	5.42291	4.32192	1.28363	5.45008	7.49361	4.89263	0.76155	2.00686	2.86501	6.22785	2.11933	2.74169	6.96478	1.71501	7.49844	6.04215
113	NA	60-69	0	2	0	1	0	0	NA	NA	0	S.Shock	Other Sepsis	2.08596	3.55996	2.60977	1.18184	7.27667	1.15417	3.42882	3.71749	2.24517	2.98692	1.85672	8.67877	3.20364	5.07905	1.5079	2.39795	2.59366	2.29885	4.78955	2.17378	5.69836	4.2271	1.22737	6.94882	7.49798	4.29693	1.4754	0.89381	3.34129	4.30085	2.20939	2.06139	6.72625	2.23192	8.32887	5.89184
114	NA	50-59	0	6	0	1	0	0	NA	NA	0	S.Shock	Other Sepsis	1.3341	5.33002	5.39536	2.47684	7.02208	1.77575	3.31661	3.50068	2.16701	3.79089	2.52879	6.39189	1.73974	6.36739	2.70865	3.62628	3.2072	2.27994	6.8025	2.25713	5.77678	4.9634	1.44206	10.8615	9.08012	5.51454	1.73458	1.80999	4.23599	4.7088	3.87923	3.02476	8.74727	3.85151	8.56086	8.1105
115	NA	+70	0	2	0	1	0	0	NA	NA	0	S.Shock	Other Sepsis	1.93489	4.50367	3.94885	4.16317	7.32406	1.72016	4.31331	3.44222	3.05937	3.31467	3.07775	5.36569	2.34251	5.54023	2.71794	3.51812	2.46737	2.13168	6.70385	2.3782	5.04009	6.04489	2.22564	9.05031	9.05889	7.33133	1.37396	1.85604	2.63121	4.50653	2.71695	2.55684	8.63483	3.11275	8.21667	9.1297
116	NA	+70	0	3	1	0	0	0	NA	NA	0	S.Shock	Other Sepsis	1.79707	5.45751	3.49752	4.48212	7.27498	5.60862	4.40129	4.03924	2.38325	3.51058	2.42139	6.61074	3.81512	5.78597	1.8831	3.4542	2.37006	2.32677	6.13687	2.18893	5.12653	6.09885	2.25744	9.77383	10.8024	5.86067	1.41815	1.56206	3.58788	5.28134	3.35979	2.19651	9.28744	2.75396	8.42148	9.03506
117	NA	+70	0	4	0	0	0	0	NA	NA	0	S.Shock	Other Sepsis	2.8804	5.60967	5.83632	1.78911	7.60417	1.27885	3.27606	4.95842	2.28736	4.63622	2.41874	7.38924	3.89954	7.0277	2.19788	3.83544	2.91509	2.59354	5.11374	3.22923	5.36843	4.42423	1.9663	10.2411	10.6848	4.65795	6.2057	1.7482	5.02197	4.07936	3.24469	3.7371	7.10045	2.58335	9.2858	4.86766
118	NA	60-69	0	3	0	0	0	0	NA	NA	0	S.Shock	Other Sepsis	1.11864	3.75193	3.53338	2.04625	6.72077	1.72658	4.16559	3.43715	3.55578	3.12472	2.45314	5.45598	2.06921	5.58138	1.99285	2.94767	2.55638	1.85703	5.93444	2.34252	4.82188	4.20885	3.54574	6.67522	8.15097	4.12381	1.51603	1.72608	3.16653	4.6029	2.52268	2.77086	7.60557	2.45762	7.67581	7.34368
119	NA	+70	1	2	0	0	0	0	NA	NA	0	S.Shock	Other Sepsis	0.95432	4.31143	5.36685	1.97485	6.08392	1.12518	3.3685	3.43679	2.08158	2.6004	2.52943	5.24226	1.26395	5.66922	1.41964	2.7961	3.60914	2.43489	4.8204	1.79746	4.0098	4.69704	1.32964	6.74836	8.1365	5.58598	1.62648	2.10799	2.69665	4.97971	3.88605	2.62059	6.72195	2.02293	5.89068	5.71571
120	NA	60-69	0	2	0	0	0	0	NA	NA	0	S.Shock	Other Sepsis	1.46064	6.65349	4.64396	2.56795	7.5725	1.99	2.5679	2.13417	3.4786	3.70316	2.39122	6.95648	4.07831	6.11668	2.2062	3.93395	2.97357	2.96722	5.83108	3.48588	6.4374	7.01416	1.78636	7.45109	9.73314	6.08164	1.80746	2.25087	4.32023	4.49065	3.22648	3.90859	9.10665	5.53527	8.65048	6.02018
121	NA	+70	0	3	0	0	0	0	NA	NA	0	S.Shock	Other Sepsis	1.22221	6.258	4.01524	2.57576	7.25389	2.67509	4.45103	2.99567	1.94141	3.14995	2.05442	6.27597	1.97089	5.42562	2.24135	3.21395	2.82722	1.63816	6.32514	2.65003	4.92154	4.3899	1.43768	6.77063	8.02477	5.95781	1.25308	1.16493	3.25553	4.41642	2.59222	2.40297	8.45254	2.48111	7.8664	8.47051
122	NA	60-69	0	2	0	0	0	0	NA	NA	0	S.Shock	Other Sepsis	2.07325	5.75478	5.76155	2.82299	7.75116	1.37638	4.67993	4.40387	3.28185	5.49956	2.44266	6.64602	3.71679	6.17355	2.56372	4.29459	4.22876	2.10148	5.18952	4.12248	5.86466	4.58497	1.56162	7.16182	6.50735	5.73411	2.45243	1.66484	5.14332	4.54495	3.1148	4.255	7.93369	2.54433	9.64187	8.56031
[truncated: 157 more columns]

## Sheet: S4
Table S4. Statistical comparisons of protein plasma levels between the cohorts and healthy. All names refer to the HGNC gene names. The table includes FDR-adjusted p-values of Student t-test. The colors indicate the level of significance: Green= p-value <0.05, Yellow= p-value<0.01,Red= p-value<0.005.
Uniprot	Analyte	Panel	COVID-19 moderate vs Healthy	Covid-19 Severe vs Healthy	CAP-Infl vs Healthy	CAP-Bac vs Healthy	NP-sepsis vs Healthy	Septic Shock vs Healthy	Convalescence vs Healthy
P00813	ADA	Inflammation	0.571317	0.162662	0.00061234	1.42001e-05	9.63625e-08	0.000203684	0.0802955
O95994	AGR2	Organ Damage	0.864233	0.0336341	0.676687	0.480131	0.586822	0.79454	0.840438
O95831	AIFM1	Organ Damage	0.437918	0.154678	6.43396e-06	2.40101e-08	1.78162e-09	9.383e-05	0.893992
Q9BXJ7	AMN	Organ Damage	0.00569698	0.0391929	0.0282902	0.167655	0.00262276	0.00141985	0.182528
P15514	AREG	Immune Response	0.00433777	7.93655e-08	9.2481e-06	1.93347e-05	3.01038e-06	3.28386e-05	0.136628
O15169	AXIN1	Inflammation	0.352272	0.310144	2.39111e-05	1.12601e-05	9.54491e-06	9.50036e-05	0.63079
O14867	BACH1	Immune Response	0.904004	0.0171723	8.78488e-07	2.28267e-07	4.38799e-07	6.31844e-06	0.666336
Q13145	BAMBI	Organ Damage	0.401474	0.0160708	0.0208201	0.00425682	0.000292191	5.69257e-05	0.315777
Q8NDB2	BANK1	Organ Damage	0.384837	0.354619	8.78488e-07	1.87609e-07	2.62927e-07	2.40646e-06	0.934843
P55957	BID	Organ Damage	0.380823	0.578652	4.69557e-05	4.14024e-05	0.000782959	0.000161505	0.630317
P35070	BTC	Organ Damage	0.103719	0.573816	0.00123939	0.0016031	0.00260815	0.0631425	0.480357
P78410	BTN3A2	Immune Response	0.281363	0.0252164	0.00421104	0.0142588	0.00351908	0.000196072	0.893992
Q9ULX7	CA14	Organ Damage	0.00187293	8.02515e-06	1.91896e-05	0.000361963	0.0422202	0.124628	0.133871
P01258	CALCA	Organ Damage	0.013822	4.68311e-08	0.000741912	7.72472e-07	2.11285e-08	1.12281e-08	0.0397657
P27797	CALR	Organ Damage	0.953756	0.00121518	9.11219e-07	1.01028e-07	1.13101e-07	2.71091e-05	0.63079
P40121	CAPG	Organ Damage	0.626635	0.00560908	2.76089e-07	1.02135e-08	1.43259e-06	3.09008e-06	0.208322
Q14790	CASP8	Inflammation	0.439695	0.386728	2.0189e-06	3.79692e-07	1.8015e-06	9.32156e-06	0.788584
P51671	CCL11	Inflammation	0.82015	0.106057	0.107029	0.2937	0.241135	0.00856516	0.0156331
Q99616	CCL13	Inflammation	0.933453	0.579777	0.0138725	0.658304	0.0221992	0.017585	0.815294
Q99731	CCL19	Inflammation	0.0721178	0.00400435	2.26862e-05	9.55564e-07	6.52988e-06	9.84282e-05	0.0584772
P13500	CCL2	Inflammation	0.0262783	0.00625234	0.000741507	0.000230481	3.37388e-08	1.62035e-06	0.190451
P78556	CCL20	Inflammation	0.00638197	3.75773e-05	0.000173974	1.50824e-10	3.12953e-09	9.21066e-06	0.0249695
P55773	CCL23	Inflammation	0.0532114	1.25122e-08	6.36891e-05	4.50609e-11	3.90064e-10	7.2278e-13	0.231049
O15444	CCL25	Inflammation	0.807384	0.579777	0.163789	0.467058	0.0660908	0.0298957	0.0098231
Q9NRJ3	CCL28	Inflammation	0.352272	0.412605	0.00070352	0.0303326	0.000214431	0.018717	0.457308
P10147	CCL3	Inflammation	0.000546945	1.11315e-08	3.41066e-05	1.23586e-06	8.63067e-07	2.22992e-05	0.0098231
P13236	CCL4	Inflammation	0.332339	0.0005093	7.05343e-05	9.33361e-05	8.56472e-07	9.38403e-05	0.443871
P80098	CCL7	Inflammation	0.000177332	1.3418e-08	1.70876e-05	5.21308e-07	1.95407e-05	5.81479e-05	0.116652
P80075	CCL8	Inflammation	0.0122038	0.000916333	9.11219e-07	1.73359e-05	2.74282e-06	0.000419326	0.924117
Q9BZW8	CD244	Inflammation	0.375372	0.030832	0.015848	0.0824206	0.000700016	0.469459	0.317744
Q9NZQ7	CD274	Inflammation	0.00148021	2.56969e-09	5.70477e-05	1.90353e-09	7.8034e-07	2.78917e-06	0.0584772
P25942	CD40	Inflammation	0.396772	3.75773e-05	1.41254e-05	1.66066e-06	1.13101e-07	2.47199e-08	0.48055
P06127	CD5	Inflammation	0.953756	0.663622	0.0003936	0.0131884	1.49886e-07	5.69067e-05	0.00068699
P30203	CD6	Inflammation	0.195528	0.000873339	0.0170851	0.106827	0.00757578	0.161791	0.00701142
Q01151	CD83	Immune Response	0.807467	0.854887	0.0907143	0.0397939	0.000542496	0.000316488	0.0098231
P01732	CD8A	Inflammation	0.179506	0.363832	0.0014861	0.00603424	3.71488e-06	0.00477146	0.0584772
Q9H5V8	CDCP1	Inflammation	0.00695112	3.81933e-08	1.51837e-07	2.55998e-07	5.55691e-07	3.78013e-06	0.00068699
Q15517	CDSN	Immune Response	0.7777	0.760213	0.298649	0.977228	0.0174421	0.000950648	0.767963
Q07065	CKAP4	Immune Response	0.00433777	1.22533e-07	9.11219e-07	8.78396e-11	6.86849e-08	6.31844e-06	0.190451
Q8NC01	CLEC1A	Organ Damage	0.80271	0.760213	0.00337267	0.00132487	1.16766e-05	0.00370161	0.133871
Q9UMR7	CLEC4A	Immune Response	0.000226786	0.000192218	0.169473	0.88446	0.306744	0.37803	0.600108
Q8WTT0	CLEC4C	Immune Response	0.0423377	8.43992e-10	0.00900696	0.0295402	0.172147	0.0130178	0.924117
Q8WXI8	CLEC4D	Immune Response	0.484493	0.315251	0.00229444	1.40615e-05	4.38799e-07	6.43073e-06	0.943825
Q6UXB4	CLEC4G	Immune Response	0.119373	0.00940648	0.0271468	0.0304006	0.0179319	0.0125842	0.767963
Q9BXN2	CLEC7A	Immune Response	0.762167	0.0127917	0.00997172	0.103041	0.000585607	0.000309914	0.133871
Q02246	CNTN2	Organ Damage	0.161884	0.0367921	0.0945414	0.480131	0.573073	0.896962	0.966834
Q9UHC6	CNTNAP2	Immune Response	0.7777	0.826306	0.0147813	0.125456	0.0155221	0.0421052	0.480521
P06850	CRH	Organ Damage	0.186533	3.54025e-05	0.563602	0.876168	0.264879	0.0763264	0.483984
P09603	CSF1	Inflammation	9.11725e-08	1.25728e-12	7.71945e-10	1.3249e-14	3.264e-15	3.42322e-08	0.018774
P28325	CST5	Inflammation	0.942038	0.880853	0.0714311	0.201301	0.017081	0.00567097	0.0853721
P78423	CX3CL1	Inflammation	0.175983	0.00373615	4.33617e-06	0.118963	3.31559e-05	2.41021e-05	0.977416
P78310	CXADR	Immune Response	0.0356185	0.000143373	0.0040444	8.61064e-05	2.20094e-05	1.86077e-06	0.0098231
P09341	CXCL1	Inflammation	0.948955	0.484513	3.37522e-05	4.62523e-05	9.54491e-06	3.09333e-06	0.63079
P02778	CXCL10	Inflammation	0.000140684	6.95342e-11	7.76283e-13	1.94667e-07	3.12953e-09	6.8368e-07	0.0853721
O14625	CXCL11	Inflammation	0.00217872	1.41318e-06	5.77216e-07	1.33151e-05	3.60539e-08	4.33783e-06	0.216409
P42830	CXCL5	Inflammation	0.458832	0.779688	0.000196791	6.69136e-05	0.000120592	0.000103774	0.689476
P80162	CXCL6	Inflammation	0.762167	0.479188	8.54615e-05	1.88195e-05	1.42536e-06	1.71864e-05	0.804886
P10145	CXCL8	Inflammation	0.032591	1.48019e-07	3.1618e-07	1.08433e-10	4.09354e-09	1.95176e-08	0.407019
Q07325	CXCL9	Inflammation	0.0116531	6.17036e-06	2.29541e-06	5.1815e-05	6.65066e-09	1.17285e-06	0.0205757
Q9UN19	DAPP1	Immune Response	0.304305	0.166565	0.497645	0.480131	0.759379	0.620916	0.290036
Q96PD2	DCBLD2	Immune Response	0.7777	0.787805	0.00421104	0.100442	0.00303894	0.986445	0.0853721
Q14203	DCTN1	Immune Response	0.175983	0.317356	0.00474166	0.000373709	0.000539363	0.00205835	0.415322
O00273	DFFA	Immune Response	0.947496	0.00851975	8.31324e-07	9.3417e-08	2.28086e-07	2.40646e-06	0.949041
Q8NFT8	DNER	Inflammation	0.049671	6.0504e-05	0.169473	0.0231312	0.169932	0.0406689	0.940502
Q8N608	DPP10	Immune Response	0.912991	0.391617	0.206252	0.201716	0.0380949	0.0915452	0.315777
P42658	DPP6	Organ Damage	0.769258	0.00171394	0.145874	0.131707	0.609365	0.925259	0.408589
Q86SJ6	DSG4	Organ Damage	0.0138342	1.37515e-06	0.306937	0.834826	0.061385	0.13658	0.70448
Q9UNE0	EDAR	Immune Response	0.0844632	0.0933306	0.0154328	0.0214638	0.0226572	0.00552841	0.920744
Q9UHF1	EGFL7	Organ Damage	0.7777	0.130883	0.0156892	0.00554883	0.0179319	0.00655403	0.227623
Q13541	EIF4EBP1	Inflammation	0.550348	0.00883774	8.31324e-07	1.51588e-06	9.29644e-07	1.80415e-06	0.630317
Q04637	EIF4G1	Immune Response	0.809978	0.159031	2.80976e-05	2.11547e-07	6.34616e-06	3.17043e-05	0.407019
Q8N8S7	ENAH	Organ Damage	0.822945	0.000873339	0.000148313	1.81619e-07	5.81954e-07	2.4315e-05	0.844213
O75354	ENTPD6	Organ Damage	0.0721178	0.0240181	0.000119196	0.00674507	0.000183599	0.00161079	0.630317
P01588	EPO	Organ Damage	0.80271	0.715137	0.261392	0.0947586	0.380101	0.160911	0.600108
Q0Z7S8	FABP9	Organ Damage	0.435586	0.0005093	0.98587	0.303961	0.898663	0.176364	0.973324
P58499	FAM3B	Immune Response	0.00459377	1.39476e-06	0.206252	0.479397	0.142721	0.191439	0.33015
Q6DN72	FCRL6	Immune Response	0.232486	0.4974	3.38512e-05	0.00547451	5.9091e-06	0.000446352	0.0098231
O95750	FGF19	Inflammation	0.00556417	0.0233321	0.534447	0.479397	0.163365	0.0345775	0.290036
Q9NSA1	FGF21	Inflammation	0.0356185	0.000488193	7.10886e-06	0.000230481	4.37554e-07	3.42322e-08	0.00867352
P12034	FGF5	Inflammation	0.762167	0.985133	0.00231543	0.0833178	0.000226567	9.13176e-05	0.2978
P09769	FGR	Organ Damage	0.0875219	7.78678e-06	1.20118e-06	2.93177e-11	5.20837e-09	8.49183e-06	0.829295
P68106	FKBP1B	Organ Damage	0.0934565	0.760213	8.31324e-07	1.80504e-07	1.49886e-07	6.17577e-05	0.317601
P49771	FLT3LG	Inflammation	0.0138342	0.000260984	0.0786232	0.592852	0.815369	0.0134573	0.70448
P53539	FOSB	Organ Damage	0.0418546	7.78678e-06	0.000189761	2.68344e-06	1.13101e-07	1.9312e-05	0.992134
Q12778	FOXO1	Organ Damage	0.175983	0.165461	3.08022e-07	3.4908e-13	3.89555e-11	9.9509e-08	0.33015
Q96DB9	FXYD5	Immune Response	0.482679	0.193144	0.00058894	7.7099e-06	0.000122428	0.00359091	0.48055
Q86SR1	GALNT10	Organ Damage	0.199605	0.5332	0.00305855	0.000220679	5.20479e-05	0.00350694	0.0611497
P16278	GLB1	Immune Response	0.243922	0.985133	0.00549909	0.000853693	0.0113012	0.064497	0.63079
Q96D42	HAVCR1	Organ Damage	0.230337	9.42943e-06	4.32608e-05	0.000726701	1.05555e-06	7.88617e-06	0.0519866
P14317	HCLS1	Immune Response	0.953756	0.155163	5.31565e-05	3.24086e-05	6.83285e-05	0.000103774	0.943825
O94992	HEXIM1	Immune Response	0.953756	0.0356077	4.05452e-05	1.84927e-05	3.58073e-05	0.000216348	0.711046
P14210	HGF	Inflammation	0.000133347	6.0588e-08	2.76846e-06	9.13453e-08	4.09354e-09	3.13104e-05	0.00341151
P50135	HNMT	Immune Response	0.626635	0.787805	1.76826e-05	8.10963e-05	1.77637e-05	4.44862e-05	0.0590378
P28845	HSD11B1	Immune Response	0.175983	0.115735	0.866061	0.00154149	0.0035281	0.111867	0.281481
P01579	IFNG	Inflammation	0.0138342	0.0053236	8.31324e-07	8.94254e-05	1.29963e-07	0.000375009	0.0276821
Q8IU57	IFNLR1	Immune Response	0.622703	0.0171723	0.015848	0.00415225	0.000930001	0.229632	0.0098231
P22301	IL10	Immune Response	0.1284	0.0119129	5.42544e-07	2.54763e-06	4.21818e-07	4.33783e-06	0.150816
Q13651	IL10RA	Inflammation	0.0934565	0.00941459	0.0141947	0.00218169	4.66824e-05	0.0664754	0.0853721
Q08334	IL10RB	Inflammation	0.953756	0.0507288	0.000216421	0.00571725	2.73156e-05	0.0291356	0.0108284
P29460	IL12B	Inflammation	0.854336	0.0388605	0.00421104	0.0738912	1.03584e-07	0.00136565	0.0569131
P42701	IL12RB1	Immune Response	0.1284	0.00408076	0.00192969	2.62617e-05	4.74978e-07	9.32156e-06	0.966834
Q13261	IL15RA	Inflammation	0.239905	0.0110624	0.00499971	0.000180949	5.86078e-05	1.9312e-05	0.280205
Q16552	IL17A	Inflammation	0.0932144	0.00563775	1.29534e-05	3.90019e-07	1.02927e-05	0.000222893	0.0584772
Q9P0M4	IL17C	Inflammation	0.0977659	0.000185117	0.000346511	7.2634e-06	1.8255e-06	2.76715e-05	0.00929045
Q14116	IL18	Inflammation	0.00187293	4.68311e-08	0.000101018	1.82967e-07	2.13497e-05	0.00114018	0.0253056
Q13478	IL18R1	Inflammation	9.37924e-06	1.11315e-08	4.21337e-06	5.56343e-09	2.4731e-08	1.28651e-07	0.00340934
P05231	IL6	Immune Response	0.000232537	7.72297e-08	8.78488e-07	4.34529e-11	1.8504e-12	2.58437e-10	0.600108
P13232	IL7	Inflammation	0.893004	0.165461	1.33498e-05	2.87329e-07	1.85531e-06	5.81479e-05	0.63079
O15357	INPPL1	Organ Damage	0.7777	0.0699767	9.83209e-07	4.43574e-10	1.4738e-09	1.78404e-05	0.977602
P51617	IRAK1	Immune Response	0.401474	0.168855	4.97983e-05	6.49241e-06	1.77637e-05	0.000402958	0.480485
Q9UKX5	ITGA11	Immune Response	5.49292e-06	3.43794e-11	0.000741912	8.10963e-05	0.000762555	1.19642e-05	0.960916
P23229	ITGA6	Immune Response	0.284791	0.880367	0.0132199	0.00688781	0.0305454	0.148404	0.415322
P18564	ITGB6	Immune Response	0.0262783	0.0116483	0.973903	0.551819	0.609365	0.107783	0.510532
P05412	JUN	Immune Response	0.0019838	1.25122e-08	0.0003936	5.98109e-08	1.5726e-07	5.81479e-05	0.2978
P21583	KITLG	Inflammation	0.0356185	7.24732e-07	0.823763	0.00597081	0.0377405	0.92178	0.943825
Q13241	KLRD1	Immune Response	0.0138342	4.37497e-05	0.000455273	1.92813e-06	3.27448e-06	1.74511e-05	0.0098231
P08727	KRT19	Immune Response	0.00112201	4.6567e-08	9.89604e-06	0.000387452	0.000120955	6.86872e-05	0.0084911
P18627	LAG3	Immune Response	0.177548	0.0699767	0.00274556	0.0943786	0.00471234	0.00467873	0.154161
Q9UQV4	LAMP3	Immune Response	2.91681e-06	2.61585e-07	5.62344e-06	1.39973e-05	0.000313862	9.37581e-05	0.0543738
Q9GZY6	LAT2	Organ Damage	0.762167	0.0211467	3.08022e-07	1.82884e-09	3.17324e-09	4.16837e-06	0.63079
P01229	LHB	Organ Damage	0.905384	0.0403888	0.518678	0.570681	0.60061	0.465064	0.388948
P42702	LIFR	Inflammation	0.170866	0.00373615	4.53064e-05	1.83474e-05	3.06024e-07	2.78917e-06	0.0584772
Q8NHJ6	LILRB4	Immune Response	0.000226786	4.68311e-08	1.41611e-05	2.04299e-10	1.85531e-06	2.59781e-05	0.0133939
Q07954	LRP1	Organ Damage	0.762167	0.000266354	3.36235e-05	3.51716e-06	7.38188e-06	0.00168629	0.804886
P01374	LTA	Inflammation	0.37703	1.75029e-05	0.958957	0.0154387	0.405102	0.115794	0.342446
P09960	LTA4H	Organ Damage	0.739665	0.0191046	0.00184011	1.3079e-05	3.91287e-05	0.00140314	0.2271
O60449	LY75	Immune Response	0.145021	0.0699153	0.0336305	0.00593779	0.000409793	0.205633	0.0802955
Q7L5Y9	MAEA	Organ Damage	0.893004	0.726824	4.32608e-05	1.09216e-06	4.38862e-06	0.00550954	0.443871
Q9Y4K4	MAP4K5	Organ Damage	0.449233	0.0416161	4.33617e-06	1.87609e-07	1.78113e-07	3.28386e-05	0.697613
P48740	MASP1	Immune Response	0.00312422	7.68458e-05	0.35012	0.043698	0.318271	0.00352532	0.317744
P61244	MAX	Organ Damage	0.304305	0.128883	8.31324e-07	1.80388e-08	4.49965e-08	0.000105795	0.504546
P16455	MGMT	Immune Response	0.713583	0.0368834	1.62392e-06	1.25479e-07	1.44392e-06	3.48647e-05	0.993985
Q7Z6M3	MILR1	Immune Response	0.013822	7.61095e-05	0.00768933	0.000838087	9.44742e-06	5.81479e-05	0.0355908
P03956	MMP1	Inflammation	0.639096	0.426535	0.14914	0.194537	0.280016	0.00652659	0.645794
P09238	MMP10	Inflammation	0.7777	0.225929	6.31564e-05	1.44523e-06	2.13414e-05	0.000345078	0.63079
O60934	NBN	Organ Damage	0.00224639	9.41304e-07	6.94347e-06	1.20377e-14	3.90064e-10	1.04455e-06	0.216409
P19878	NCF2	Organ Damage	0.0430188	8.12474e-06	4.51515e-08	1.57548e-12	4.24623e-09	9.84419e-07	0.0853721
O76036	NCR1	Immune Response	0.175983	0.717669	0.0239241	0.00840189	2.43861e-05	0.0127937	0.317744
Q12968	NFATC3	Immune Response	0.0721178	5.75355e-06	0.0591389	1.93347e-05	0.000298967	0.0425419	0.0129642
P23582	NPPC	Organ Damage	0.713583	0.479188	0.0113749	0.000401771	0.000174428	1.98987e-06	0.0196403
P20783	NTF3	Inflammation	0.177548	0.0721998	0.0836535	0.0304277	0.734678	0.848822	0.63079
P34130	NTF4	Immune Response	0.923859	0.578652	0.955993	0.824435	0.423692	0.311307	0.7592
P80303	NUCB2	Organ Damage	0.145021	0.000178779	9.11219e-07	8.46285e-08	7.85513e-08	2.59366e-08	0.92713
P13725	OSM	Inflammation	0.0414415	6.67012e-07	4.33617e-06	1.0292e-12	1.41632e-13	2.09226e-08	0.0193269
Q15116	PDCD1	Organ Damage	0.0704415	0.0116483	0.0234009	0.011566	0.000334446	0.0104858	0.0156331
Q9NRA1	PDGFC	Organ Damage	0.00433777	2.20025e-05	0.032047	1.58645e-06	0.00675728	0.140106	0.150223
P49763	PGF	Organ Damage	0.132598	0.00195273	6.36891e-05	5.26716e-06	1.49886e-07	2.70266e-06	0.0157123
Q6ZUJ8	PIK3AP1	Immune Response	0.942671	0.0039788	2.26862e-05	1.85396e-10	4.09354e-09	3.47279e-08	0.689476
P00749	PLAU	Inflammation	0.762167	0.0356077	0.0728454	0.479397	0.0211668	0.0225377	0.550342
O60240	PLIN1	Organ Damage	0.617087	0.854549	0.00131459	0.411218	0.00586192	0.0121231	0.63079
Q8IUK5	PLXDC1	Organ Damage	3.70014e-05	8.43992e-10	0.000352951	9.88261e-07	5.02543e-06	2.683e-05	0.457308
Q9HCM2	PLXNA4	Immune Response	0.121691	0.321389	0.0113749	0.029251	0.0114538	0.84948	0.63079
Q06830	PRDX1	Immune Response	0.7777	0.0336341	3.41036e-05	1.30021e-05	1.82675e-05	7.64314e-05	0.63079
P30048	PRDX3	Immune Response	0.896963	0.176545	2.32089e-05	2.84073e-05	0.000135525	0.000359882	0.457308
P30044	PRDX5	Immune Response	0.43633	0.259454	4.8811e-05	3.46501e-05	5.01751e-05	0.000292961	0.804886
Q9Y478	PRKAB1	Organ Damage	0.347845	0.112564	0.00493536	0.000266532	0.000676867	0.00562453	0.844213
O75569	PRKRA	Organ Damage	0.349414	0.0240181	1.33498e-05	1.50824e-10	6.25358e-07	0.000117131	0.977896
O75475	PSIP1	Immune Response	0.0844632	3.60825e-05	6.24602e-07	4.50609e-11	8.638e-08	2.67024e-06	0.475219
Q03431	PTH1R	Immune Response	0.204827	0.4095	0.854091	0.307788	0.012805	0.00114054	0.68866
Q13308	PTK7	Organ Damage	0.289211	0.0171723	0.107029	0.821465	0.001139	0.000134969	0.0608904
P21246	PTN	Organ Damage	2.19156e-11	6.5852e-14	0.000148313	0.00462054	3.67903e-07	9.37732e-05	0.48055
Q12913	PTPRJ	Organ Damage	0.953756	0.100031	5.62344e-06	9.00997e-09	9.6401e-09	4.50268e-05	0.63079
P20472	PVALB	Organ Damage	0.571317	0.426535	5.36443e-05	2.24352e-05	3.60306e-05	0.000120073	0.989786
P49788	RARRES1	Organ Damage	0.0423377	0.00110474	0.888956	0.775818	0.219037	0.178565	0.268692
P50749	RASSF2	Organ Damage	0.435586	0.050544	7.72324e-06	8.86085e-06	9.54491e-06	0.00018646	0.943825
P80511	S100A12	Inflammation	0.0761457	3.54025e-05	6.49052e-07	3.45197e-07	5.07998e-06	2.02645e-06	0.133871
Q86WD7	SERPINA9	Organ Damage	0.380823	0.0650205	0.11225	0.00674507	0.444531	0.714022	0.00372175
Q9Y3P8	SIT1	Immune Response	0.00695112	0.0304652	0.0886172	0.0141356	0.0463026	0.140106	0.0491362
Q13291	SLAMF1	Inflammation	0.177105	0.000345571	0.000506893	2.67978e-06	5.45471e-08	0.000375597	0.00502414
O43597	SPRY2	Immune Response	0.332339	0.533215	0.000395251	6.27918e-06	5.66848e-05	0.000463606	0.415322
P78362	SRPK2	Immune Response	0.332339	0.0214916	6.49052e-07	3.77078e-10	2.81142e-08	7.89705e-06	0.2978
Q11201	ST3GAL1	Organ Damage	0.0468094	0.000933693	0.000725252	0.00835522	0.000625523	5.81479e-05	0.846245
O95630	STAMBP	Inflammation	0.154805	0.533215	0.000119196	5.14038e-05	0.000130592	0.000224664	0.63079
P52823	STC1	Immune Response	0.000982276	3.44619e-06	2.53041e-06	5.20143e-07	7.44477e-08	7.1205e-06	0.150816
Q9UNK0	STX8	Organ Damage	0.419786	0.205637	7.3651e-05	2.23896e-05	3.27448e-06	0.00043663	0.998987
P01135	TGFA	Inflammation	0.0414415	2.35483e-08	6.36891e-05	3.77078e-10	8.52749e-12	4.2691e-07	0.00929045
P01137	TGFB1	Inflammation	0.797088	0.413317	0.112926	0.100516	0.0873356	0.263582	0.63079
Q9NQ88	TIGAR	Organ Damage	0.013822	2.08789e-06	0.000186569	5.93399e-08	5.49324e-05	1.9312e-05	0.17847
P01375	TNF	Inflammation	0.013822	0.000393925	1.26669e-05	0.000230481	3.89676e-05	0.000255722	0.63079
O00300	TNFRSF11B	Inflammation	0.309888	0.000199297	9.28547e-05	3.0415e-05	1.08909e-08	7.83098e-10	0.150816
Q07011	TNFRSF9	Inflammation	0.953756	0.533399	0.00732394	0.0483278	3.01907e-05	6.43073e-06	0.0098231
P50591	TNFSF10	Inflammation	0.104848	0.000487537	0.0333534	2.56827e-05	0.0684575	0.199539	0.600108
O14788	TNFSF11	Inflammation	0.00846217	1.25122e-08	0.0003328	2.16034e-08	9.96479e-08	3.59758e-09	0.0853721
O43508	TNFSF12	Inflammation	0.145021	0.252817	0.198884	0.00674507	0.0274461	0.336598	0.703362
O43557	TNFSF14	Inflammation	0.179506	0.0240181	2.96634e-05	1.6003e-05	1.74385e-05	0.000253895	0.703362
Q02880	TOP2B	Organ Damage	0.0599328	2.08033e-05	2.68303e-08	6.42232e-14	4.53128e-13	4.27824e-07	0.920613
Q15661	TPSAB1	Immune Response	0.129398	0.0356826	0.10018	0.506483	0.431713	0.742222	0.558657
Q9NP99	TREM1	Immune Response	0.828006	7.97165e-06	0.000223811	3.94902e-06	7.67415e-06	1.51396e-07	0.0611667
P19474	TRIM21	Immune Response	0.380823	0.00373615	3.08022e-07	4.77451e-13	6.21706e-09	3.59758e-09	0.703362
Q9C035	TRIM5	Immune Response	0.953756	0.0131914	1.30926e-06	4.81329e-07	1.8015e-06	1.25412e-05	0.415322
P15692	VEGFA	Inflammation	0.0278575	1.61683e-07	6.94347e-06	1.10716e-09	1.90432e-10	8.03151e-11	0.0636465
P07947	YES1	Organ Damage	0.80271	0.163635	2.086e-06	5.59633e-07	1.37058e-07	3.67838e-05	0.78763
Q05516	ZBTB16	Immune Response	0.419529	0.120875	5.60633e-05	4.26691e-06	1.79574e-05	0.000253261	0.407359

## Sheet: S5
Table S5. Statistical comparison and fold change of protein levels between COVID-19, all CAP and other Sepsis groups. All names refer to the HGNC gene names. The table includes FDR-adjusted p-values of Student t-test for the univariate analysis or limma linear models for the adjusted model. The colors indicate the level of significance: Green= p-value <0.05, Yellow= p-value<0.01,Red= p-value<0.00…
			Univariate comparison						Adjusted model by Sex, Age, Charlson Index and corticosteroid use
			COVID-19 vs. All CAP			COVID-19 vs. Other SEPSIS			COVID-19 vs. All CAP			COVID-19 vs. Other SEPSIS
Uniprot	Analyte	Panel	log2FC	p-value	Adjusted p-value	log2FC	p-value	Adjusted p-value	log2FC	p-value	Adjusted p-value	log2FC	p-value	Adjusted p-value
P00813	ADA	Inflammation	-1.03271	1.30296e-05	3.44481e-05	-1.16448	2.48194e-07	7.25781e-07	-1.16642	6.56311e-05	0.000207652	-1.27421	3.23496e-05	8.55269e-05
O95994	AGR2	Organ Damage	0.240718	0.333823	0.397703	0.300409	0.238145	0.26415	0.173494	0.622589	0.741726	0.301438	0.413704	0.456257
O95831	AIFM1	Organ Damage	-2.58047	2.96356e-09	1.50517e-08	-2.43316	2.65833e-08	9.40453e-08	-2.62886	2.60703e-07	9.86583e-07	-2.37264	5.88055e-06	1.74607e-05
Q9BXJ7	AMN	Organ Damage	0.235922	0.248384	0.311457	-0.195437	0.337404	0.369994	0.518439	0.051337	0.0889378	0.150033	0.585558	0.634903
P15514	AREG	Immune Response	0.432654	0.15579	0.203158	-1.4201	0.00216023	0.00311138	0.181405	0.706384	0.806699	-1.57039	0.00237862	0.00433088
O15169	AXIN1	Inflammation	-3.53171	1.88919e-13	3.31467e-12	-3.35702	9.28497e-13	1.62909e-11	-3.65711	4.08657e-15	1.12673e-13	-3.39924	5.65569e-13	1.93204e-11
O14867	BACH1	Immune Response	-1.96616	9.63373e-12	9.29655e-11	-1.70128	6.53321e-10	3.70856e-09	-2.09958	1.5118e-12	1.62099e-11	-1.80878	1.20831e-09	9.32816e-09
Q13145	BAMBI	Organ Damage	-0.161729	0.238791	0.303202	-0.835336	1.93925e-05	3.78055e-05	-0.0299594	0.884524	0.912905	-0.59504	0.00689099	0.0113672
Q8NDB2	BANK1	Organ Damage	-4.5981	3.80982e-12	4.32526e-11	-4.27372	1.81298e-11	1.8416e-10	-4.84317	6.53836e-17	3.15476e-15	-4.45699	2.1638e-14	1.39205e-12
P55957	BID	Organ Damage	-2.34686	1.82312e-15	7.03722e-14	-1.96008	8.17141e-11	5.63244e-10	-2.36089	5.42561e-12	5.23571e-11	-1.94562	1.18975e-08	7.17571e-08
P35070	BTC	Organ Damage	-1.5321	2.91862e-06	8.40736e-06	-1.19683	0.000108184	0.000186424	-1.8448	8.72768e-07	3.23931e-06	-1.46022	0.000125689	0.000299481
P78410	BTN3A2	Immune Response	-0.180434	0.36018	0.421301	-0.640341	0.0101624	0.0135265	-0.181374	0.497764	0.619797	-0.589438	0.0370867	0.0538175
Q9ULX7	CA14	Organ Damage	-0.427287	0.0177919	0.0279174	-0.75936	0.000731933	0.00108664	-0.592758	0.0250628	0.0460679	-0.898789	0.0013691	0.00256541
P01258	CALCA	Organ Damage	-0.559103	0.325985	0.390777	-2.71377	1.34478e-06	3.08979e-06	-0.883769	0.24303	0.345295	-3.08058	0.000176613	0.000396352
P27797	CALR	Organ Damage	-1.27095	2.59599e-07	8.94689e-07	-1.08776	6.22417e-06	1.29168e-05	-1.58427	2.84343e-09	1.71495e-08	-1.36449	4.47118e-07	1.69204e-06
P40121	CAPG	Organ Damage	-1.66639	3.87778e-10	2.26792e-09	-1.76744	2.32408e-08	8.46315e-08	-1.88514	5.29914e-08	2.27274e-07	-1.93328	8.53359e-08	3.74314e-07
Q14790	CASP8	Inflammation	-3.10806	3.00051e-20	5.79099e-18	-2.70048	3.81507e-17	7.36308e-15	-3.31377	8.09427e-21	1.56219e-18	-2.86941	1.31891e-16	2.5455e-14
P51671	CCL11	Inflammation	-0.251283	0.316735	0.382062	-0.831245	0.00266041	0.00377544	-0.177451	0.557676	0.681212	-0.644272	0.0438963	0.0618393
Q99616	CCL13	Inflammation	-0.625158	0.0449611	0.0668149	-1.04403	0.000612844	0.000916891	-0.436033	0.25393	0.355134	-0.757321	0.0595828	0.0793068
Q99731	CCL19	Inflammation	-1.06149	0.00249195	0.00495821	-1.53819	0.000262755	0.000422598	-0.581756	0.23395	0.336958	-0.982216	0.0560509	0.0761819
P13500	CCL2	Inflammation	-0.564096	0.0650026	0.0929296	-1.62532	1.94431e-07	5.87703e-07	-0.551214	0.159442	0.248164	-1.5471	0.000258475	0.000554285
P78556	CCL20	Inflammation	-0.98874	0.00683923	0.0121098	-3.63864	2.09013e-10	1.30127e-09	-1.3316	0.0188876	0.0364531	-3.9239	1.66456e-09	1.14736e-08
P55773	CCL23	Inflammation	-0.380234	0.0389648	0.0601616	-1.01339	4.61261e-07	1.25385e-06	-0.749088	0.00110312	0.00280134	-1.42461	2.41418e-08	1.19471e-07
O15444	CCL25	Inflammation	-0.0113951	0.956337	0.959202	-0.538882	0.0115362	0.0152499	0.127934	0.607468	0.728207	-0.27876	0.285313	0.32583
Q9NRJ3	CCL28	Inflammation	-0.258684	0.111968	0.154356	-0.517682	0.00758755	0.0101694	-0.276798	0.20978	0.306723	-0.46001	0.0475906	0.066079
P10147	CCL3	Inflammation	-0.256847	0.277011	0.344924	-2.7237	1.94886e-07	5.87703e-07	-0.282578	0.582436	0.706972	-2.69962	2.49252e-06	8.15351e-06
P13236	CCL4	Inflammation	-0.798654	0.00249105	0.00495821	-3.06168	2.12863e-09	9.99241e-09	-0.914453	0.0629992	0.1076	-3.10606	2.67296e-08	1.28971e-07
P80098	CCL7	Inflammation	1.2854	0.000311001	0.000689922	0.0901143	0.845791	0.859145	0.630032	0.243317	0.345295	-0.594072	0.292039	0.33155
P80075	CCL8	Inflammation	-1.01179	0.00410568	0.00747544	-1.53656	0.000497945	0.000750808	-0.65344	0.229608	0.333191	-1.06834	0.0616909	0.0815503
Q9BZW8	CD244	Inflammation	-0.821862	1.68612e-07	5.91674e-07	-0.893267	1.21108e-07	3.76997e-07	-0.740262	0.000171433	0.000501458	-0.758043	0.000225625	0.000494838
Q9NZQ7	CD274	Inflammation	0.0518798	0.750055	0.786743	-0.48634	0.0184463	0.0231177	-0.0301003	0.903827	0.922956	-0.496622	0.0590136	0.0790947
P25942	CD40	Inflammation	-0.458222	0.0156063	0.0246887	-1.06259	2.66821e-06	5.91914e-06	-0.645637	0.00434701	0.00987027	-1.17192	2.09573e-06	6.97371e-06
P06127	CD5	Inflammation	-0.688822	0.000372801	0.000808434	-0.922002	8.05383e-10	4.31775e-09	-0.671255	0.00365848	0.00871712	-0.841562	0.000558223	0.00113407
P30203	CD6	Inflammation	-1.02652	2.58965e-06	7.68927e-06	-1.01181	2.16691e-08	8.04257e-08	-0.972481	0.000290235	0.000836049	-0.907416	0.00111221	0.00214657
Q01151	CD83	Immune Response	-0.349153	0.0116295	0.019349	-1.0016	4.69757e-07	1.25921e-06	-0.286591	0.204624	0.303788	-0.871328	0.000355847	0.000747598
P01732	CD8A	Inflammation	-0.651936	0.00920373	0.01586	-1.1638	2.92981e-05	5.48984e-05	-0.445378	0.188851	0.286993	-0.854394	0.0171065	0.0266254
Q9H5V8	CDCP1	Inflammation	-0.498916	0.00400857	0.00736813	-0.532096	0.00536573	0.00745026	-0.561815	0.0256732	0.0467447	-0.532071	0.0426203	0.0604832
Q15517	CDSN	Immune Response	-0.227208	0.338861	0.401228	-1.01179	0.000112457	0.000190387	-0.200874	0.497135	0.619797	-0.835349	0.00803556	0.0130325
Q07065	CKAP4	Immune Response	0.180344	0.439172	0.492792	-0.398891	0.142708	0.162016	-0.0813182	0.779475	0.840439	-0.609287	0.0471256	0.0659076
Q8NC01	CLEC1A	Organ Damage	-0.658512	5.94588e-06	1.63936e-05	-1.18936	4.36079e-08	1.50292e-07	-0.708085	0.00240482	0.00595039	-1.17793	3.25524e-06	1.02994e-05
Q9UMR7	CLEC4A	Immune Response	-0.922225	2.73769e-10	1.76125e-09	-0.983631	9.431e-14	2.27523e-12	-1.01019	9.32116e-09	4.47303e-08	-1.02812	1.92998e-08	1.03113e-07
Q8WTT0	CLEC4C	Immune Response	-0.972279	2.10955e-05	5.35714e-05	-0.711029	0.000109247	0.00018659	-0.628291	0.0215786	0.0404337	-0.335114	0.235485	0.273787
Q8WXI8	CLEC4D	Immune Response	-1.509	1.58917e-07	5.67981e-07	-2.83965	6.23169e-12	8.0181e-11	-1.35975	0.00108292	0.00278672	-2.65031	1.17629e-08	7.17571e-08
Q6UXB4	CLEC4G	Immune Response	0.247456	0.115313	0.156728	0.0383318	0.834347	0.852006	0.416095	0.0516116	0.0889378	0.196411	0.375037	0.418394
Q9BXN2	CLEC7A	Immune Response	-0.149584	0.551269	0.607971	-0.892824	0.00159029	0.00230771	-0.447423	0.181089	0.277382	-1.07096	0.00270781	0.00479456
Q02246	CNTN2	Organ Damage	-0.4596	0.00112519	0.0023864	-0.458291	0.000180468	0.000295172	-0.29245	0.0767504	0.129937	-0.211254	0.218921	0.259213
Q9UHC6	CNTNAP2	Immune Response	-0.150281	0.24852	0.311457	-0.483421	0.0166041	0.0213639	-0.00235413	0.991406	0.991406	-0.321757	0.161244	0.196963
P06850	CRH	Organ Damage	-0.480574	0.00020785	0.000471943	-0.252661	0.00585546	0.00807217	-0.448784	0.00636067	0.0139501	-0.212993	0.207318	0.24699
P09603	CSF1	Inflammation	-0.133374	0.00382412	0.00709668	-0.313361	8.08012e-07	1.94933e-06	-0.0703577	0.423083	0.555476	-0.233231	0.0124264	0.0196582
P28325	CST5	Inflammation	-0.362296	0.0487748	0.0713147	-0.804505	0.00031902	0.00049654	-0.39006	0.119492	0.190594	-0.708014	0.00764457	0.0125034
P78423	CX3CL1	Inflammation	-0.0111048	0.959202	0.959202	-1.08377	9.51149e-05	0.00016538	-0.257124	0.400496	0.536502	-1.21972	0.00023821	0.000516567
P78310	CXADR	Immune Response	-0.149636	0.4045	0.467476	-1.02899	2.22915e-05	4.21789e-05	-0.264001	0.345825	0.47003	-1.08217	0.000356368	0.000747598
P09341	CXCL1	Inflammation	-2.621	1.08162e-08	4.44157e-08	-3.23414	7.88586e-11	5.63244e-10	-2.51602	6.42869e-09	3.2651e-08	-3.00597	9.81719e-11	1.05262e-09
P02778	CXCL10	Inflammation	0.256276	0.436551	0.492716	-0.0531387	0.864624	0.869128	0.150877	0.734715	0.812329	-0.100333	0.829219	0.865077
O14625	CXCL11	Inflammation	0.111812	0.785949	0.819936	-0.294958	0.445133	0.477281	0.366191	0.48233	0.612432	0.0877886	0.871768	0.894837
P42830	CXCL5	Inflammation	-4.10506	6.51476e-10	3.69808e-09	-4.01495	1.05477e-09	5.32078e-09	-3.94676	3.25221e-11	2.98894e-10	-3.77231	6.35076e-10	5.10707e-09
P80162	CXCL6	Inflammation	-1.84949	9.93909e-09	4.1701e-08	-2.19107	5.93462e-11	4.40531e-10	-1.8585	6.7245e-08	2.82137e-07	-2.06543	1.30555e-08	7.63551e-08
P10145	CXCL8	Inflammation	-1.34713	0.000211159	0.000473881	-4.32484	4.69061e-12	6.46634e-11	-1.47465	0.0107296	0.0225088	-4.36702	8.89926e-11	1.01033e-09
Q07325	CXCL9	Inflammation	0.312544	0.391537	0.455221	-1.02339	0.00710845	0.00966149	0.151939	0.736568	0.812329	-1.07799	0.0243761	0.0367546
Q9UN19	DAPP1	Immune Response	-1.08084	6.60258e-07	2.0227e-06	-0.89317	4.20939e-07	1.16059e-06	-1.05363	9.45993e-05	0.000289804	-0.834708	0.00256905	0.0046339
Q96PD2	DCBLD2	Immune Response	-1.00319	0.00186435	0.00382786	-0.80988	0.0119821	0.0157316	-1.23105	0.00313831	0.00757118	-0.967716	0.0246638	0.0369002
Q14203	DCTN1	Immune Response	-1.50878	6.38791e-09	2.80197e-08	-1.51852	9.86011e-09	3.96459e-08	-1.72019	4.75453e-09	2.54895e-08	-1.68241	2.98735e-08	1.40624e-07
O00273	DFFA	Immune Response	-2.57311	2.63624e-11	2.09798e-10	-2.23414	9.80891e-10	5.11654e-09	-2.69299	4.8262e-13	5.82161e-12	-2.35313	3.07338e-10	2.69619e-09
Q8NFT8	DNER	Inflammation	-0.291168	0.00175127	0.00363436	-0.31687	0.000932035	0.00136275	-0.494033	2.98791e-05	9.77401e-05	-0.509589	3.69324e-05	9.50394e-05
Q8N608	DPP10	Immune Response	-0.147793	0.187501	0.241251	-0.416781	0.0183026	0.0230876	-0.0857096	0.68116	0.782524	-0.297292	0.174693	0.210724
P42658	DPP6	Organ Damage	-0.294096	0.0093054	0.0158933	-0.357829	0.00753662	0.0101694	-0.0545208	0.724327	0.812329	-0.024813	0.877878	0.894837
Q86SJ6	DSG4	Organ Damage	-0.769784	0.0037694	0.00706305	-0.573135	0.000221834	0.000359781	-0.829712	0.0105571	0.0223904	-0.637629	0.0578199	0.0780367
Q9UNE0	EDAR	Immune Response	-1.78794	2.22766e-11	1.8693e-10	-1.77233	1.13691e-14	4.38848e-13	-1.67529	2.8777e-08	1.26226e-07	-1.61852	2.08495e-07	8.04791e-07
Q9UHF1	EGFL7	Organ Damage	-0.283577	0.0413771	0.0628801	-0.45581	0.0172318	0.0218798	-0.23341	0.295669	0.407601	-0.34815	0.13677	0.169405
Q13541	EIF4EBP1	Inflammation	-1.80001	4.73697e-09	2.17675e-08	-1.76422	7.1524e-09	3.0009e-08	-2.1617	8.99578e-13	1.02129e-11	-2.06277	2.64701e-11	3.64909e-10
Q04637	EIF4G1	Immune Response	-2.02421	2.69039e-15	7.88878e-14	-1.84805	1.56997e-10	1.01001e-09	-2.187	8.40484e-11	7.37333e-10	-2.01993	4.14082e-09	2.75579e-08
Q8N8S7	ENAH	Organ Damage	-0.440882	0.0107703	0.0180754	-0.730191	0.000180445	0.000295172	-0.596086	0.00502392	0.0112746	-0.844737	0.000186723	0.000414225
O75354	ENTPD6	Organ Damage	-0.15677	0.12057	0.161597	-0.196058	0.0470752	0.0567845	0.0332118	0.806059	0.859499	0.0321798	0.819902	0.860005
P01588	EPO	Organ Damage	-0.415833	0.0463738	0.0683217	-0.556815	0.0991912	0.114634	-0.493983	0.208137	0.306644	-0.562693	0.170375	0.206807
Q0Z7S8	FABP9	Organ Damage	-0.352502	0.00804735	0.0139922	-0.588822	0.000434978	0.00066103	-0.289336	0.162285	0.250568	-0.502811	0.0213724	0.0327371
P58499	FAM3B	Immune Response	-1.1051	3.32539e-06	9.43825e-06	-1.50574	3.31592e-10	1.93931e-09	-1.02423	0.000397579	0.00112842	-1.30274	2.22446e-05	6.04677e-05
Q6DN72	FCRL6	Immune Response	-0.671656	2.58876e-06	7.68927e-06	-0.853837	3.77142e-09	1.65428e-08	-0.381892	0.0343	0.060733	-0.502104	0.00820503	0.0131964
O95750	FGF19	Inflammation	-1.47948	9.0579e-06	2.42802e-05	-1.95538	5.20673e-07	1.35797e-06	-1.50437	0.000918502	0.00239555	-1.88022	9.10519e-05	0.000224295
Q9NSA1	FGF21	Inflammation	-1.06201	0.0410064	0.0628113	-2.69677	7.4764e-07	1.85074e-06	-0.491289	0.437019	0.569896	-1.83049	0.00659489	0.0110679
P12034	FGF5	Inflammation	-0.229964	0.0135295	0.0221288	-0.442351	1.22072e-05	2.47999e-05	-0.114679	0.329252	0.450678	-0.2659	0.0322013	0.0470823
P09769	FGR	Organ Damage	-2.5495	2.04986e-11	1.8693e-10	-2.86155	4.0234e-11	3.37616e-10	-2.94834	3.13425e-09	1.83306e-08	-3.30723	3.4916e-10	2.92991e-09
P68106	FKBP1B	Organ Damage	-4.90757	1.80846e-14	4.36292e-13	-4.54775	2.7376e-13	5.87063e-12	-4.73322	7.15129e-15	1.72525e-13	-4.22739	4.28294e-12	8.26608e-11
P49771	FLT3LG	Inflammation	-0.7495	0.000321854	0.000705883	-1.35731	2.0794e-07	6.17423e-07	-0.453345	0.103723	0.168223	-1.0244	0.000614718	0.00121062
P53539	FOSB	Organ Damage	-0.0113701	0.951764	0.959202	-0.0842147	0.637547	0.67608	-0.200091	0.359493	0.48519	-0.215888	0.344125	0.388399
Q12778	FOXO1	Organ Damage	-2.94944	8.46066e-17	5.08336e-15	-2.53784	2.87292e-14	9.24122e-13	-3.0822	6.27593e-17	3.15476e-15	-2.6347	4.4464e-13	1.93204e-11
Q96DB9	FXYD5	Immune Response	-1.31416	3.72511e-07	1.21855e-06	-1.01679	4.47406e-05	7.99531e-05	-1.4549	1.48698e-06	5.12478e-06	-1.1788	0.000128346	0.000302083
Q86SR1	GALNT10	Organ Damage	-0.381549	3.76666e-05	8.97487e-05	-0.498259	4.63251e-06	1.00458e-05	-0.341016	0.0166596	0.0328092	-0.431361	0.00402077	0.00686734
P16278	GLB1	Immune Response	-1.80597	3.42026e-10	2.06285e-09	-1.25271	7.32865e-07	1.85074e-06	-1.8358	3.99718e-09	2.26899e-08	-1.26602	4.0946e-05	0.000103981
Q96D42	HAVCR1	Organ Damage	0.182545	0.546353	0.606012	-0.757613	0.0206911	0.0257638	-0.240991	0.474153	0.606037	-1.04711	0.00364555	0.00628206
P14317	HCLS1	Immune Response	-2.52194	7.04436e-11	5.22908e-10	-2.27501	7.55617e-10	4.16669e-09	-2.84426	1.08894e-17	1.05083e-15	-2.5521	1.33337e-14	1.2867e-12
O94992	HEXIM1	Immune Response	-2.72271	2.96333e-10	1.84491e-09	-2.31038	1.19497e-08	4.70672e-08	-3.02175	9.61048e-14	1.24653e-12	-2.5965	1.44458e-10	1.39402e-09
P14210	HGF	Inflammation	0.746108	0.0210014	0.0326877	-0.160576	0.641743	0.67681	0.706317	0.0826601	0.138725	-0.182507	0.665204	0.717231
P50135	HNMT	Immune Response	-1.73051	2.45639e-08	9.67515e-08	-2.28165	1.19378e-09	5.75998e-09	-1.60054	0.000124028	0.000374021	-2.05446	3.81618e-06	1.18794e-05
P28845	HSD11B1	Immune Response	0.0291962	0.858456	0.890763	0.0578458	0.699509	0.725835	-0.129492	0.510922	0.632102	-0.031403	0.878587	0.894837
P01579	IFNG	Inflammation	-1.12629	0.0884054	0.124542	-3.02551	0.000125059	0.000209881	-0.198959	0.822403	0.861957	-1.94658	0.0379358	0.0546388
Q8IU57	IFNLR1	Immune Response	-0.287723	0.0714983	0.101464	-0.133575	0.349402	0.380986	-0.527433	0.013252	0.0269225	-0.37709	0.0870913	0.111315
P22301	IL10	Immune Response	-1.92664	1.48605e-07	5.41146e-07	-4.86513	3.2554e-12	4.83302e-11	-1.88761	0.00281311	0.00687254	-4.75031	8.25688e-11	1.01033e-09
Q13651	IL10RA	Inflammation	0.13234	0.282768	0.347606	-0.310126	0.177474	0.200307	-0.176162	0.487029	0.614357	-0.610084	0.0230776	0.0350707
Q08334	IL10RB	Inflammation	-0.412562	0.00222102	0.00451218	-0.572737	0.000292602	0.000466713	-0.48721	0.00969972	0.0210342	-0.586535	0.00306153	0.00532321
P29460	IL12B	Inflammation	-1.59624	2.54342e-05	6.29334e-05	-2.90165	2.93836e-12	4.72586e-11	-1.34813	0.00422576	0.00970919	-2.57055	6.80509e-07	2.45101e-06
P42701	IL12RB1	Immune Response	-0.414811	0.003534	0.00675372	-0.748013	3.09843e-07	8.79406e-07	-0.408073	0.0359754	0.0631205	-0.690736	0.000866993	0.0016902
Q13261	IL15RA	Inflammation	-0.337595	0.01302	0.0214774	-0.648049	1.70475e-05	3.35731e-05	-0.405317	0.0325049	0.0586303	-0.646634	0.00132954	0.00251571
Q16552	IL17A	Inflammation	-1.17974	3.48119e-05	8.39836e-05	-2.79583	1.16117e-07	3.67386e-07	-1.37067	0.0111246	0.0230319	-2.94957	7.37618e-07	2.58285e-06
Q9P0M4	IL17C	Inflammation	-0.425884	0.195662	0.250084	-1.48572	0.000418196	0.000645508	-0.781734	0.103579	0.168223	-1.76964	0.000598747	0.00119132
Q14116	IL18	Inflammation	0.084088	0.603468	0.658019	0.0803553	0.692204	0.722137	-0.208578	0.411464	0.543922	-0.213285	0.421488	0.4622
Q13478	IL18R1	Inflammation	0.201935	0.160473	0.207861	-0.212691	0.198406	0.221343	0.0964664	0.64736	0.761832	-0.294898	0.182804	0.219138
P05231	IL6	Immune Response	-2.6934	2.79467e-06	8.17231e-06	-5.12944	8.20297e-16	7.70919e-14	-2.38244	0.000741315	0.00201512	-4.84113	1.28852e-09	9.56479e-09
P13232	IL7	Inflammation	-1.45941	2.91938e-09	1.50517e-08	-1.18152	3.19437e-07	8.93498e-07	-1.44661	1.45267e-08	6.52011e-08	-1.14096	8.84837e-06	2.58748e-05
O15357	INPPL1	Organ Damage	-2.11253	1.06818e-10	7.63548e-10	-2.06215	1.07518e-09	5.32078e-09	-2.07885	1.2478e-08	5.73392e-08	-1.98577	1.30296e-07	5.35045e-07
P51617	IRAK1	Immune Response	-1.71015	1.99957e-10	1.37827e-09	-1.54623	1.33887e-08	5.16805e-08	-1.90285	2.98365e-10	2.30338e-09	-1.72715	1.97678e-08	1.03113e-07
Q9UKX5	ITGA11	Immune Response	-1.13292	4.35097e-07	1.39956e-06	-1.0071	1.37493e-05	2.73568e-05	-0.962115	0.000775781	0.00207953	-0.775834	0.00858334	0.0136908
P23229	ITGA6	Immune Response	-0.964886	2.03237e-08	8.17184e-08	-0.734182	2.15927e-05	4.12613e-05	-1.09017	1.02509e-06	3.66374e-06	-0.870956	0.00012233	0.00029512
P18564	ITGB6	Immune Response	0.308896	0.130259	0.173379	0.0941932	0.649146	0.680897	0.0781364	0.731554	0.812329	-0.0965028	0.685153	0.734637
P05412	JUN	Immune Response	0.198696	0.305823	0.371219	-0.051543	0.809221	0.830743	0.146245	0.58609	0.706972	-0.0681422	0.808019	0.852173
P21583	KITLG	Inflammation	-1.19213	6.99278e-05	0.000162603	-1.38264	5.87194e-06	1.24537e-05	-0.987748	0.00553895	0.0122876	-1.13843	0.00232404	0.00427181
Q13241	KLRD1	Immune Response	-0.36822	0.0494852	0.0718094	-0.361312	0.047844	0.0573533	-0.361168	0.155361	0.243777	-0.318277	0.229999	0.269066
P08727	KRT19	Immune Response	1.38505	0.00292065	0.00569379	1.0446	0.0254926	0.0315389	1.29887	0.0180574	0.0352027	1.10857	0.0521694	0.0719192
P18627	LAG3	Immune Response	-0.150924	0.342156	0.402659	-0.26807	0.0867131	0.100817	0.0499071	0.812849	0.861957	0.00451864	0.98363	0.98363
Q9UQV4	LAMP3	Immune Response	0.20921	0.279283	0.345524	0.580745	0.00258754	0.00369922	0.207066	0.439976	0.569901	0.625053	0.0275841	0.0407765
Q9GZY6	LAT2	Organ Damage	-3.16144	3.29214e-12	3.97114e-11	-2.94468	4.70485e-11	3.63215e-10	-3.32534	3.07964e-12	3.12827e-11	-3.07472	2.30573e-10	2.11908e-09
P01229	LHB	Organ Damage	-0.189513	0.466286	0.520192	-0.455981	0.0543378	0.0643386	-0.11771	0.718928	0.812329	-0.280953	0.411769	0.456257
P42702	LIFR	Inflammation	-0.277613	0.015533	0.0246887	-0.567463	1.14077e-05	2.34222e-05	-0.373686	0.0148871	0.0299292	-0.623639	0.000149188	0.000344298
Q8NHJ6	LILRB4	Immune Response	0.0722067	0.630644	0.683788	-0.364634	0.0866987	0.100817	0.0727926	0.767341	0.836705	-0.309801	0.230031	0.269066
Q07954	LRP1	Organ Damage	-0.520069	0.00143637	0.00301325	-0.365291	0.0342807	0.0421412	-0.682067	0.000789321	0.00208684	-0.518005	0.0132421	0.0207782
P01374	LTA	Inflammation	-0.294464	0.116524	0.157267	-1.03677	3.05275e-05	5.6652e-05	-0.130179	0.652233	0.762915	-0.833491	0.00684734	0.0113672
P09960	LTA4H	Organ Damage	-0.567406	4.42708e-05	0.000104198	-0.557413	0.000148002	0.000246245	-0.933992	1.04469e-06	3.6659e-06	-0.935492	2.53571e-06	8.15653e-06
O60449	LY75	Immune Response	-0.86244	5.96391e-07	1.85651e-06	-0.831689	5.01881e-07	1.32689e-06	-0.894863	9.18569e-05	0.000285942	-0.828111	0.000472143	0.0009694
Q7L5Y9	MAEA	Organ Damage	-1.2106	6.99605e-12	7.10652e-11	-0.931056	5.9441e-08	1.99139e-07	-1.14465	1.5474e-07	6.22186e-07	-0.823394	0.000168334	0.000382218
Q9Y4K4	MAP4K5	Organ Damage	-2.41023	3.41492e-09	1.6477e-08	-2.43972	8.64043e-09	3.54809e-08	-2.64378	4.51876e-09	2.49177e-08	-2.64695	1.51267e-08	8.58665e-08
P48740	MASP1	Immune Response	-0.33901	0.00469862	0.00847507	-0.341651	0.00318838	0.00449166	-0.389693	0.0152316	0.0303062	-0.341029	0.0410652	0.058708
P61244	MAX	Organ Damage	-2.38774	3.19906e-09	1.58312e-08	-2.14347	5.98449e-08	1.99139e-07	-2.52935	1.41667e-09	8.81992e-09	-2.2607	1.06519e-07	4.56849e-07
P16455	MGMT	Immune Response	-2.85847	4.92244e-12	5.27795e-11	-2.30304	2.68005e-08	9.40453e-08	-3.09163	2.36922e-10	1.90525e-09	-2.59291	1.27183e-07	5.33615e-07
Q7Z6M3	MILR1	Immune Response	-0.0200081	0.886049	0.904802	-1.03879	5.97421e-06	1.25329e-05	0.0682961	0.789488	0.846507	-0.895225	0.00116621	0.0022285
P03956	MMP1	Inflammation	-0.661782	0.144181	0.189299	-1.01299	0.036984	0.0451766	-0.839814	0.111473	0.179286	-1.0609	0.0551427	0.075479
P09238	MMP10	Inflammation	-1.4067	3.14972e-07	1.0481e-06	-1.65104	8.05997e-07	1.94933e-06	-1.60616	1.87467e-05	6.34755e-05	-1.82091	4.17019e-06	1.27753e-05
O60934	NBN	Organ Damage	-2.54483	1.05355e-16	5.08336e-15	-2.14592	4.09043e-13	7.89454e-12	-2.97322	5.5895e-16	1.79796e-14	-2.60355	1.0591e-12	2.92008e-11
P19878	NCF2	Organ Damage	-2.34997	1.44311e-12	1.98943e-11	-2.60677	1.35607e-11	1.53954e-10	-2.71821	1.13273e-10	9.50508e-10	-3.01019	1.49385e-11	2.40262e-10
O76036	NCR1	Immune Response	-0.367473	0.0155628	0.0246887	-0.77142	3.9297e-05	7.08814e-05	-0.39173	0.0875688	0.145696	-0.73347	0.00264435	0.00472555
Q12968	NFATC3	Immune Response	0.492828	0.0421096	0.0634933	0.239092	0.39695	0.427996	-0.0912137	0.772504	0.837603	-0.365005	0.269807	0.309957
P23582	NPPC	Organ Damage	-0.826078	0.00256643	0.0050543	-1.59355	5.32768e-07	1.37099e-06	-0.812201	0.0247828	0.0459911	-1.52469	9.18097e-05	0.000224295
P20783	NTF3	Inflammation	0.0563581	0.708911	0.75591	-0.321545	0.0758656	0.0892809	0.00350848	0.988208	0.991406	-0.371315	0.136929	0.169405
P34130	NTF4	Immune Response	-0.0532546	0.60018	0.658019	-0.285791	0.0525373	0.0625907	0.0552894	0.73503	0.812329	-0.115682	0.498394	0.543446
P80303	NUCB2	Organ Damage	-1.22648	2.912e-05	7.11413e-05	-1.54313	8.78837e-07	2.09402e-06	-1.16105	0.000171483	0.000501458	-1.45621	9.19025e-06	2.64734e-05
P13725	OSM	Inflammation	-1.56573	5.14478e-06	1.43905e-05	-2.55998	4.0045e-11	3.37616e-10	-1.74857	2.88777e-05	9.60932e-05	-2.79181	1.64351e-09	1.14736e-08
Q15116	PDCD1	Organ Damage	0.0813999	0.416591	0.478583	0.00227622	0.981594	0.981594	0.0811238	0.542554	0.666961	0.0221475	0.873457	0.894837
Q9NRA1	PDGFC	Organ Damage	0.0785272	0.424324	0.484583	0.294451	0.0129119	0.0168378	0.0654269	0.672007	0.776631	0.261286	0.108089	0.137245
P49763	PGF	Organ Damage	-0.587762	0.000155856	0.000358098	-1.27784	2.37587e-10	1.43295e-09	-0.55036	0.0104898	0.0223904	-1.17364	7.49427e-07	2.58285e-06
Q6ZUJ8	PIK3AP1	Immune Response	-2.50218	4.71755e-14	1.01165e-12	-2.01171	4.08523e-14	1.12636e-12	-2.91482	2.36412e-14	4.14796e-13	-2.42712	1.36022e-10	1.38169e-09
P00749	PLAU	Inflammation	0.0174087	0.881656	0.904802	-0.294217	0.0456432	0.0554033	-0.0849865	0.638155	0.755607	-0.347502	0.0682106	0.0895554
O60240	PLIN1	Organ Damage	-0.894346	0.00582156	0.0104033	-1.28579	4.91147e-05	8.69645e-05	-0.470086	0.278356	0.386495	-0.699138	0.124153	0.156611
Q8IUK5	PLXDC1	Organ Damage	-0.357974	0.000788854	0.00169165	-0.329029	0.00380982	0.00532822	-0.333502	0.0334864	0.0598414	-0.284918	0.0808121	0.104676
Q9HCM2	PLXNA4	Immune Response	-2.35632	2.72684e-09	1.46189e-08	-1.77098	7.23253e-08	2.3659e-07	-2.25837	9.55318e-07	3.4788e-06	-1.59562	0.000585079	0.00117625
Q06830	PRDX1	Immune Response	-1.89222	2.60235e-10	1.73191e-09	-1.73635	4.11596e-09	1.76529e-08	-2.18159	7.35267e-10	5.06809e-09	-2.03479	2.03177e-08	1.03192e-07
P30048	PRDX3	Immune Response	-1.7173	4.46904e-08	1.6587e-07	-1.45533	4.33917e-06	9.51659e-06	-1.82182	2.37817e-07	9.17972e-07	-1.53961	1.81337e-05	5.07217e-05
P30044	PRDX5	Immune Response	-3.08295	7.83102e-13	1.1626e-11	-2.76746	1.79923e-11	1.8416e-10	-3.22412	1.28625e-14	2.75828e-13	-2.84466	1.10217e-11	1.9338e-10
Q9Y478	PRKAB1	Organ Damage	-0.502406	0.00376396	0.00706305	-0.485483	0.00607923	0.00832122	-0.645853	0.00175376	0.00439579	-0.614863	0.00417754	0.0070725
O75569	PRKRA	Organ Damage	-0.692167	5.83548e-09	2.61918e-08	-0.544037	5.68365e-06	1.21883e-05	-0.818719	1.77157e-07	6.9778e-07	-0.664458	2.92544e-05	7.8418e-05
O75475	PSIP1	Immune Response	-1.78739	1.25234e-09	6.90574e-09	-1.16291	3.87684e-05	7.05877e-05	-2.26202	7.69975e-10	5.12432e-09	-1.66407	5.00549e-06	1.50947e-05
Q03431	PTH1R	Immune Response	-0.111338	0.292064	0.356761	-0.617978	3.33371e-05	6.12768e-05	-0.288621	0.100967	0.166553	-0.759794	7.06679e-05	0.000177129
Q13308	PTK7	Organ Damage	0.0727493	0.64405	0.694423	-0.685203	0.000311705	0.000489098	-0.0403979	0.851049	0.883077	-0.736849	0.00146457	0.00271791
P21246	PTN	Organ Damage	4.02487	1.23504e-13	2.38363e-12	2.45011	7.47966e-07	1.85074e-06	4.92776	6.55293e-14	9.72858e-13	3.58661	1.67935e-08	9.26042e-08
Q12913	PTPRJ	Organ Damage	-2.3894	5.99971e-13	9.64954e-12	-2.30357	3.59567e-11	3.30459e-10	-2.41887	3.99116e-10	2.85294e-09	-2.286	8.28221e-09	5.32822e-08
P20472	PVALB	Organ Damage	-4.44349	2.1398e-11	1.8693e-10	-4.16555	1.3069e-10	8.69763e-10	-4.963	9.68807e-14	1.24653e-12	-4.74058	3.38642e-12	7.262e-11
P49788	RARRES1	Organ Damage	-0.297655	2.347e-05	5.88274e-05	-0.526478	0.00042142	0.000645508	-0.117705	0.443329	0.570416	-0.282954	0.0799711	0.104287
P50749	RASSF2	Organ Damage	-0.663032	1.58909e-05	4.14452e-05	-0.783141	2.04931e-06	4.65313e-06	-0.751968	0.000406276	0.0011364	-0.84721	0.00014985	0.000344298
P80511	S100A12	Inflammation	0.307628	0.13995	0.185003	0.335122	0.122626	0.140041	-0.0924265	0.661136	0.76867	-0.0806251	0.714356	0.761717
Q86WD7	SERPINA9	Organ Damage	0.0586143	0.733233	0.7733	-0.266069	0.180375	0.202397	0.0504157	0.826228	0.861957	-0.22581	0.347843	0.390312
Q9Y3P8	SIT1	Immune Response	0.0265516	0.864343	0.892076	0.0330596	0.851633	0.86055	0.00516623	0.982921	0.991406	-0.019823	0.937344	0.947159
Q13291	SLAMF1	Inflammation	-0.304023	0.0942245	0.131778	-0.664735	0.000853243	0.00125707	-0.27746	0.253724	0.355134	-0.600401	0.0195454	0.0301781
O43597	SPRY2	Immune Response	-3.0719	4.52451e-09	2.12983e-08	-2.69453	7.43279e-08	2.39088e-07	-3.19618	8.24488e-09	4.08016e-08	-2.77066	8.7901e-07	2.9763e-06
P78362	SRPK2	Immune Response	-2.539	2.86122e-15	7.88878e-14	-2.07395	1.24355e-11	1.50003e-10	-2.82792	1.88373e-14	3.63559e-13	-2.37542	8.4774e-11	1.01033e-09
Q11201	ST3GAL1	Organ Damage	0.119897	0.434354	0.492716	-0.0973842	0.526022	0.560897	0.170869	0.403071	0.536502	-0.0097358	0.963558	0.968577
O95630	STAMBP	Inflammation	-2.47538	2.49203e-12	3.20641e-11	-2.26117	3.0472e-11	2.94054e-10	-2.73148	6.27347e-14	9.72858e-13	-2.46264	1.92695e-11	2.86078e-10
P52823	STC1	Immune Response	-0.133637	0.0450049	0.0668149	-0.17658	0.0142309	0.0184334	-0.13698	0.195605	0.292649	-0.161293	0.145253	0.178559
Q9UNK0	STX8	Organ Damage	-1.70346	2.80975e-07	9.51371e-07	-1.72516	2.58784e-07	7.45453e-07	-1.87725	9.3717e-08	3.84838e-07	-1.82453	5.25126e-07	1.94903e-06
P01135	TGFA	Inflammation	-1.05822	5.39153e-07	1.70584e-06	-2.33616	1.19832e-15	7.70919e-14	-1.16873	6.35513e-05	0.000204423	-2.41435	1.23058e-12	2.96877e-11
P01137	TGFB1	Inflammation	-0.577659	0.0514997	0.0741749	-0.476071	0.100401	0.115342	-0.721435	0.0200085	0.0382342	-0.553814	0.0851791	0.109597
Q9NQ88	TIGAR	Organ Damage	-0.386	0.00353433	0.00675372	-0.369495	0.016866	0.0215571	-0.511457	0.0112176	0.0230319	-0.461854	0.0276773	0.0407765
P01375	TNF	Inflammation	-0.260653	0.11436	0.156535	-3.19225	2.48515e-06	5.57714e-06	0.0171911	0.978016	0.991406	-2.83781	3.51643e-05	9.17122e-05
O00300	TNFRSF11B	Inflammation	-0.509593	0.0101234	0.0171387	-1.5458	4.30126e-11	3.45893e-10	-0.607005	0.0212162	0.0401443	-1.6099	5.48382e-08	2.51995e-07
Q07011	TNFRSF9	Inflammation	-0.70933	0.00748319	0.0131296	-2.13727	2.17451e-09	9.99241e-09	-0.510649	0.194506	0.292649	-1.8379	2.08978e-05	5.76182e-05
P50591	TNFSF10	Inflammation	-0.100061	0.654775	0.702064	-0.183359	0.384543	0.416948	0.0407664	0.898035	0.921919	0.049794	0.880927	0.894837
O14788	TNFSF11	Inflammation	0.0680248	0.717916	0.761306	0.183303	0.284771	0.314062	0.0754769	0.747075	0.819235	0.271893	0.267783	0.309473
O43508	TNFSF12	Inflammation	0.0141821	0.925905	0.940525	-0.0496927	0.763413	0.787908	-0.0451274	0.818789	0.861957	-0.0677002	0.742244	0.787105
O43557	TNFSF14	Inflammation	-1.0327	7.84355e-06	2.13212e-05	-0.977249	5.44663e-05	9.55636e-05	-0.957827	0.00070245	0.00193676	-0.869045	0.0030157	0.00529119
Q02880	TOP2B	Organ Damage	-2.41605	3.57053e-08	1.37823e-07	-2.05218	1.11716e-06	2.59773e-06	-2.85686	1.00403e-09	6.45929e-09	-2.47192	1.79271e-07	7.17138e-07
Q15661	TPSAB1	Immune Response	-1.26197	1.91494e-05	4.92778e-05	-0.882164	0.000302317	0.000478256	-1.07362	0.00421361	0.00970919	-0.582856	0.130274	0.163266
Q9NP99	TREM1	Immune Response	-0.525529	0.014786	0.0239807	-1.10734	1.29929e-05	2.61212e-05	-0.782869	0.00418386	0.00970919	-1.30903	9.48843e-06	2.69304e-05
P19474	TRIM21	Immune Response	-2.35979	9.70485e-19	9.36518e-17	-2.03275	6.0732e-15	2.93032e-13	-2.59049	3.09684e-16	1.19538e-14	-2.27249	6.00635e-13	1.93204e-11
Q9C035	TRIM5	Immune Response	-1.49286	2.71759e-11	2.09798e-10	-1.30324	2.33649e-09	1.0487e-08	-1.54037	5.47028e-09	2.85342e-08	-1.33117	6.85775e-07	2.45101e-06
P15692	VEGFA	Inflammation	-0.302909	0.104089	0.144526	-0.862629	1.99781e-05	3.85578e-05	-0.345446	0.1301	0.205814	-0.872203	0.000388811	0.000806888
P07947	YES1	Organ Damage	-2.50753	7.99396e-09	3.42852e-08	-2.51181	1.4445e-08	5.46645e-08	-2.62895	9.5023e-09	4.47303e-08	-2.56898	5.75874e-08	2.58474e-07
Q05516	ZBTB16	Immune Response	-2.82383	3.98191e-08	1.50688e-07	-2.38573	1.09551e-06	2.57846e-06	-3.15739	3.18501e-10	2.36426e-09	-2.63313	1.82071e-07	7.17138e-07

## Sheet: S6
Table S6. Coefficients of limma model comparing protein levels of COVID-19 and Sepsis cohorts adjusting for confounders. The model adjusted for age, sex, Charlson comorbidity index and corticosteroid use prior to sampling. All names refer to the HGNC gene names.
Uniprot	Analyte	Panel	COVID-19	All CAP	Other Sepsis	Age	Sex	Charlson-index	Corticosteroid use
P00813	ADA	Inflammation	5.27431	6.44073	6.54853	-0.0107105	0.193227	0.0691276	0.197296
O95994	AGR2	Organ Damage	2.46812	2.29462	2.16668	0.00557697	0.033494	0.103527	0.44676
O95831	AIFM1	Organ Damage	1.97419	4.60305	4.34683	-0.0116605	0.583962	0.156705	0.245504
Q9BXJ7	AMN	Organ Damage	3.90106	3.38262	3.75102	-4.44e-05	0.155004	0.0958993	-0.338558
P15514	AREG	Immune Response	3.42154	3.24013	4.99193	0.0239947	-0.173295	0.111716	1.16647
O15169	AXIN1	Inflammation	1.8787	5.53581	5.27794	0.000198425	0.134547	0.143447	0.539015
O14867	BACH1	Immune Response	2.59746	4.69704	4.40625	-0.00250591	-0.00448221	0.0730765	0.341434
Q13145	BAMBI	Organ Damage	1.22447	1.25443	1.81951	0.0102753	0.252576	0.103634	0.199649
Q8NDB2	BANK1	Organ Damage	4.27357	9.11673	8.73056	-0.00904897	0.237877	0.128732	0.566628
P55957	BID	Organ Damage	1.13444	3.49533	3.08005	-0.00294335	-0.0891212	0.103542	0.144564
P35070	BTC	Organ Damage	1.52458	3.36937	2.9848	0.00321669	0.206463	0.0323102	0.767046
P78410	BTN3A2	Immune Response	4.16698	4.34836	4.75642	0.00765001	-0.0784009	0.0841592	0.306423
Q9ULX7	CA14	Organ Damage	7.45275	8.0455	8.35154	-0.00145807	0.0823838	0.0440093	0.385668
P01258	CALCA	Organ Damage	8.13717	9.02094	11.2177	-0.00507925	-0.0799435	-0.0380837	0.434355
P27797	CALR	Organ Damage	4.72693	6.31119	6.09141	-0.00504861	0.0392198	0.100824	0.694931
P40121	CAPG	Organ Damage	1.21231	3.09745	3.14558	0.00381317	-0.225866	0.14928	0.742915
Q14790	CASP8	Inflammation	3.49687	6.81063	6.36628	-0.00846756	-0.0305481	0.141093	0.479386
P51671	CCL11	Inflammation	5.88836	6.06581	6.53263	0.0163597	0.0759001	0.121263	0.441084
Q99616	CCL13	Inflammation	12.8425	13.2786	13.5998	0.0123439	0.0743699	0.113448	0.119741
Q99731	CCL19	Inflammation	9.1248	9.70656	10.107	0.00480503	0.0174812	0.129866	-0.577533
P13500	CCL2	Inflammation	12.1915	12.7428	13.7386	-0.00416342	-0.00265051	0.16831	0.203902
P78556	CCL20	Inflammation	7.18733	8.51893	11.1112	0.00322407	0.111555	0.0750044	0.889094
P55773	CCL23	Inflammation	10.9317	11.6808	12.3563	0.0012625	-0.124906	-0.0669654	0.590176
O15444	CCL25	Inflammation	4.90285	4.77491	5.18161	0.0144643	0.257167	0.102445	0.271296
Q9NRJ3	CCL28	Inflammation	2.46717	2.74397	2.92718	0.00327301	0.0979594	0.117554	0.341421
P10147	CCL3	Inflammation	5.70505	5.98763	8.40467	0.0155685	0.28489	-0.0652746	0.302336
P13236	CCL4	Inflammation	5.00983	5.92428	8.11589	0.012391	0.422405	-0.0343645	0.491581
P80098	CCL7	Inflammation	5.21618	4.58615	5.81025	-0.00258433	-0.256335	0.0210216	1.20473
P80075	CCL8	Inflammation	8.66385	9.31729	9.73219	0.0179043	0.160092	0.0824094	-0.133668
Q9BZW8	CD244	Inflammation	5.96835	6.70862	6.7264	-0.00770395	0.371945	0.0675253	-0.126918
Q9NZQ7	CD274	Inflammation	6.10006	6.13016	6.59668	-1.78e-05	0.243585	0.091497	0.372108
P25942	CD40	Inflammation	11.1894	11.835	12.3613	0.00449987	0.13492	0.105106	0.676641
P06127	CD5	Inflammation	5.05248	5.72373	5.89404	0.00201341	0.164299	0.0802723	0.187728
P30203	CD6	Inflammation	5.6113	6.58378	6.51871	-0.000700928	0.217806	0.0564189	0.0250795
Q01151	CD83	Immune Response	2.05504	2.34163	2.92637	0.00686231	0.196083	0.0517379	0.154326
P01732	CD8A	Inflammation	6.21923	6.66461	7.07362	0.00542198	0.208218	0.133656	0.00255231
Q9H5V8	CDCP1	Inflammation	2.49124	3.05306	3.02332	0.00194328	0.17204	0.0788068	0.34004
Q15517	CDSN	Immune Response	3.0756	3.27648	3.91095	0.0148393	0.344182	0.140713	0.584134
Q07065	CKAP4	Immune Response	6.47975	6.56107	7.08904	0.00618976	-0.0742396	0.09107	0.792401
Q8NC01	CLEC1A	Organ Damage	2.51429	3.22238	3.69222	-0.00624258	0.270227	0.100818	0.201501
Q9UMR7	CLEC4A	Immune Response	1.27935	2.28953	2.30746	-0.000586553	0.165191	0.0545538	0.28866
Q8WTT0	CLEC4C	Immune Response	2.37241	3.0007	2.70752	-0.000730792	0.13003	0.0396843	-0.581474
Q8WXI8	CLEC4D	Immune Response	3.65096	5.01071	6.30128	0.00675821	-0.191858	0.0940205	-0.0031112
Q6UXB4	CLEC4G	Immune Response	3.77357	3.35747	3.57715	0.00486481	-0.0194716	-0.048533	-0.318036
Q9BXN2	CLEC7A	Immune Response	2.26323	2.71065	3.33419	0.00823547	0.417423	0.0976405	1.00293
Q02246	CNTN2	Organ Damage	1.15075	1.4432	1.362	0.000940566	0.391916	0.064384	-0.113436
Q9UHC6	CNTNAP2	Immune Response	0.821433	0.823787	1.14319	0.00939868	-0.117484	0.000913317	-0.107347
P06850	CRH	Organ Damage	1.63369	2.08247	1.84668	-0.00103604	-0.00109738	0.0238794	-0.0382996
P09603	CSF1	Inflammation	11.0963	11.1666	11.3295	7.2e-05	0.0423572	0.0254829	-0.0647561
P28325	CST5	Inflammation	5.43436	5.82442	6.14238	0.00743278	0.332807	0.13467	0.520138
P78423	CX3CL1	Inflammation	4.08032	4.33744	5.30004	0.00623891	0.306508	0.118409	0.880934
P78310	CXADR	Immune Response	2.6684	2.9324	3.75057	0.00401413	0.0569148	0.0920178	0.487415
P09341	CXCL1	Inflammation	8.88077	11.3968	11.8867	-0.00604207	0.338221	0.216241	0.136405
P02778	CXCL10	Inflammation	12.2803	12.1294	12.3806	-0.00192541	0.112686	0.108594	0.386695
O14625	CXCL11	Inflammation	8.47785	8.11166	8.39006	0.0103915	0.223247	0.15346	0.0541595
P42830	CXCL5	Inflammation	8.72168	12.6684	12.494	0.000892042	0.141806	0.139642	0.000507305
P80162	CXCL6	Inflammation	7.03735	8.89586	9.10278	-0.000361196	0.32075	0.209615	0.459621
P10145	CXCL8	Inflammation	6.37931	7.85396	10.7463	0.00270623	-0.0318154	0.175705	0.627264
Q07325	CXCL9	Inflammation	7.81735	7.66541	8.89534	0.00966792	0.0272489	0.160895	0.819192
Q9UN19	DAPP1	Immune Response	1.69084	2.74446	2.52555	-0.00784388	0.0545909	0.102952	-0.013622
Q96PD2	DCBLD2	Immune Response	5.35097	6.58202	6.31868	-0.00159627	0.467077	0.039484	0.561577
Q14203	DCTN1	Immune Response	1.1742	2.8944	2.85661	-4.47e-05	0.0283359	0.0956328	0.591466
O00273	DFFA	Immune Response	5.10884	7.80183	7.46197	-0.00385299	-0.155674	0.0669817	0.249359
Q8NFT8	DNER	Inflammation	8.70233	9.19636	9.21192	-0.00758331	0.169237	0.0257148	0.310344
Q8N608	DPP10	Immune Response	1.84966	1.93537	2.14696	-0.00422613	0.0461881	0.138799	0.0607402
P42658	DPP6	Organ Damage	2.2728	2.32732	2.29762	-0.000408184	0.380487	0.105209	-0.206598
Q86SJ6	DSG4	Organ Damage	0.736849	1.56656	1.37448	-0.00404808	0.0103782	0.0130354	0.0571697
Q9UNE0	EDAR	Immune Response	1.48247	3.15776	3.10099	0.00346223	-0.0468793	0.0793486	-0.003827
Q9UHF1	EGFL7	Organ Damage	4.88243	5.11584	5.23058	-0.00234424	0.11672	0.108651	0.0787211
Q13541	EIF4EBP1	Inflammation	8.26612	10.4278	10.3289	-0.00154703	0.117777	0.115559	0.902868
Q04637	EIF4G1	Immune Response	2.27577	4.46277	4.2957	-0.00837207	-0.258577	0.10087	0.283313
Q8N8S7	ENAH	Organ Damage	2.57317	3.16926	3.41791	0.00562504	-0.0410922	0.0630445	0.528368
O75354	ENTPD6	Organ Damage	1.92057	1.88736	1.88839	-0.00168867	0.0747394	0.0738761	-0.249871
P01588	EPO	Organ Damage	1.42017	1.91415	1.98286	-0.0156075	0.0195417	0.249934	0.297255
Q0Z7S8	FABP9	Organ Damage	1.66994	1.95928	2.17275	-0.000301999	0.0195359	0.046202	-0.0379042
P58499	FAM3B	Immune Response	1.40764	2.43186	2.71038	0.00282393	0.233841	0.185074	0.291675
Q6DN72	FCRL6	Immune Response	2.37202	2.75391	2.87412	0.00466026	0.0836014	0.0826539	-0.291406
O95750	FGF19	Inflammation	5.36574	6.87011	7.24596	0.00635631	0.150068	0.136897	0.464445
Q9NSA1	FGF21	Inflammation	5.55374	6.04503	7.38423	0.00613804	0.563017	0.453094	-0.0226297
P12034	FGF5	Inflammation	1.16746	1.28214	1.43337	0.00273581	0.224294	0.056336	-0.0201518
P09769	FGR	Organ Damage	2.66328	5.61162	5.97051	-0.012201	-0.531373	0.114774	0.637064
P68106	FKBP1B	Organ Damage	1.96698	6.7002	6.19437	-0.00841232	0.2854	0.294381	0.0906951
P49771	FLT3LG	Inflammation	9.48612	9.93946	10.5105	-0.00832948	0.0710166	0.113619	-0.519555
P53539	FOSB	Organ Damage	1.38718	1.58727	1.60307	-0.000287101	0.175169	0.0793999	0.537682
Q12778	FOXO1	Organ Damage	1.69059	4.77278	4.32529	-0.00675652	0.058188	0.105154	0.322397
Q96DB9	FXYD5	Immune Response	2.00947	3.46438	3.18827	-0.00624445	-0.126758	0.0266603	0.168795
Q86SR1	GALNT10	Organ Damage	0.695562	1.03658	1.12692	-0.00333725	0.0837428	0.0562478	-0.0277116
P16278	GLB1	Immune Response	1.09485	2.93065	2.36087	-0.00832587	0.0101532	0.0857676	0.0462627
Q96D42	HAVCR1	Organ Damage	7.73769	7.97869	8.7848	0.0130458	0.152839	0.167317	1.4309
P14317	HCLS1	Immune Response	4.73339	7.57765	7.28549	-0.00537773	0.0691552	0.113757	0.734914
O94992	HEXIM1	Immune Response	6.07456	9.09631	8.67106	-0.00558516	-0.0747568	0.0827889	0.602412
P14210	HGF	Inflammation	10.1192	9.4129	10.3017	0.0016539	-0.455779	0.147228	0.308706
P50135	HNMT	Immune Response	5.97906	7.5796	8.03352	-0.00070236	-0.0112053	0.21759	0.141648
P28845	HSD11B1	Immune Response	2.38858	2.51807	2.41998	0.00304481	0.254836	0.0642895	0.534956
P01579	IFNG	Inflammation	9.4731	9.67206	11.4197	-0.0234761	0.511321	0.342785	-1.54641
Q8IU57	IFNLR1	Immune Response	1.95578	2.48321	2.33287	-0.0045294	0.0989705	-0.00541792	0.374563
P22301	IL10	Immune Response	2.0018	3.8894	6.7521	0.00990561	0.377351	0.00259949	0.202607
Q13651	IL10RA	Inflammation	1.79982	1.97598	2.4099	-0.0058541	0.223308	-0.00282028	0.506041
Q08334	IL10RB	Inflammation	5.41243	5.89964	5.99897	0.00298721	0.278112	0.0400017	0.330079
P29460	IL12B	Inflammation	3.93634	5.28447	6.50689	-0.0148444	0.431895	0.160535	-0.412223
P42701	IL12RB1	Immune Response	1.46271	1.87078	2.15344	0.00203098	0.231606	0.0359114	0.137325
Q13261	IL15RA	Inflammation	1.03592	1.44124	1.68256	-9.03e-05	0.230065	0.0899498	0.337831
Q16552	IL17A	Inflammation	2.82159	4.19226	5.77116	-0.00832265	0.0436511	0.121693	0.430383
Q9P0M4	IL17C	Inflammation	3.05795	3.83968	4.82759	-0.00290775	0.00662532	0.172199	0.950229
Q14116	IL18	Inflammation	9.98792	10.1965	10.2012	-0.00264572	0.0554099	0.000161678	0.519013
Q13478	IL18R1	Inflammation	9.63536	9.53889	9.93025	-0.0029831	0.230444	0.00896743	0.197954
P05231	IL6	Immune Response	6.54257	8.92501	11.3837	-0.000523538	-0.360959	0.0486399	-0.582098
P13232	IL7	Inflammation	2.68046	4.12707	3.82142	-0.000962536	0.0398887	0.0556868	0.0667765
O15357	INPPL1	Organ Damage	2.20387	4.28272	4.18964	-0.000285326	-0.0437887	0.105566	0.119851
P51617	IRAK1	Immune Response	1.93167	3.83452	3.65882	5.8e-05	-0.0361181	0.0345444	0.43149
Q9UKX5	ITGA11	Immune Response	2.88571	3.84782	3.66154	-0.00606648	0.375032	0.0711383	-0.25737
P23229	ITGA6	Immune Response	1.83411	2.92428	2.70507	-0.00308041	-0.0868646	0.0173498	0.194646
P18564	ITGB6	Immune Response	3.05216	2.97403	3.14866	0.00448982	-0.00499758	0.0595139	0.649976
P05412	JUN	Immune Response	2.24349	2.09724	2.31163	0.000674685	0.022105	0.0674733	0.245938
P21583	KITLG	Inflammation	8.23724	9.22499	9.37567	-0.00294506	0.0038452	0.103763	-0.260103
Q13241	KLRD1	Immune Response	6.54856	6.90972	6.86683	-0.00358915	0.323407	0.0160223	-0.00228783
P08727	KRT19	Immune Response	5.55389	4.25502	4.44533	0.0328229	-0.152857	0.156835	1.12121
P18627	LAG3	Immune Response	1.78735	1.73744	1.78283	0.00576097	0.116013	0.0883825	-0.0804507
Q9UQV4	LAMP3	Immune Response	5.99777	5.7907	5.37272	0.00541056	0.219199	0.00892466	0.172295
Q9GZY6	LAT2	Organ Damage	3.59008	6.91541	6.6648	-0.00646401	-0.00944624	0.116591	0.39831
P01229	LHB	Organ Damage	1.50198	1.61969	1.78293	-0.000811243	0.680439	0.050551	0.0580249
P42702	LIFR	Inflammation	4.77149	5.14517	5.39513	-0.00237074	0.163373	0.0585859	0.274228
Q8NHJ6	LILRB4	Immune Response	3.79013	3.71734	4.09994	0.00965662	0.0193057	0.0511301	0.300406
Q07954	LRP1	Organ Damage	2.94942	3.63149	3.46743	-0.00767128	-0.0223004	0.074449	0.287934
P01374	LTA	Inflammation	4.50674	4.63692	5.34023	-0.00871789	0.154797	0.0990498	-0.286158
P09960	LTA4H	Organ Damage	1.33137	2.26536	2.26686	-0.00886279	-0.0505918	0.0444603	0.596275
O60449	LY75	Immune Response	1.52058	2.41545	2.3487	-0.00768694	0.17645	0.0803893	0.0834806
Q7L5Y9	MAEA	Organ Damage	1.001	2.14565	1.8244	0.00190219	0.0968361	0.0528594	0.0288329
Q9Y4K4	MAP4K5	Organ Damage	1.56334	4.20711	4.21029	0.00430415	-0.0636099	0.04627	0.616369
P48740	MASP1	Immune Response	1.3883	1.77799	1.72933	-0.00548803	0.21167	0.0903604	0.189583
P61244	MAX	Organ Damage	1.8796	4.40895	4.14031	-0.00880763	0.0125061	0.10517	0.288631
P16455	MGMT	Immune Response	3.88152	6.97315	6.47443	-0.00406252	-0.298797	-0.0188274	0.27725
Q7Z6M3	MILR1	Immune Response	4.02552	3.95722	4.92074	0.00423669	0.0698758	0.0744163	0.0703863
P03956	MMP1	Inflammation	9.4802	10.32	10.5411	0.00297259	0.552636	0.118166	0.72386
P09238	MMP10	Inflammation	4.02526	5.63141	5.84617	0.00556308	0.426095	-0.0825717	0.42008
O60934	NBN	Organ Damage	2.37346	5.34667	4.977	-0.0115776	-0.349798	0.101426	0.71362
P19878	NCF2	Organ Damage	2.36838	5.08658	5.37857	-0.000610437	-0.544208	0.0699578	0.734122
O76036	NCR1	Immune Response	2.65389	3.04562	3.38736	-0.00155061	0.294343	0.0674166	0.192288
Q12968	NFATC3	Immune Response	2.15903	2.25025	2.52404	-0.0104948	0.210171	-0.0318505	0.883479
P23582	NPPC	Organ Damage	2.80749	3.61969	4.33219	0.00235661	-0.249107	0.169042	0.29689
P20783	NTF3	Inflammation	1.89875	1.89524	2.27006	0.00106879	0.0291788	-0.0077307	0.114841
P34130	NTF4	Immune Response	1.0597	1.00441	1.17538	0.00530832	0.105155	0.0720446	0.0554625
P80303	NUCB2	Organ Damage	5.94161	7.10266	7.39782	0.00111153	-0.188703	0.0887276	0.0309838
P13725	OSM	Inflammation	6.96973	8.71829	9.76154	-0.00879693	-0.3812	0.0493389	0.194891
Q15116	PDCD1	Organ Damage	1.73956	1.65844	1.71742	0.000474787	0.0939187	0.0160198	0.0569287
Q9NRA1	PDGFC	Organ Damage	3.18874	3.12332	2.92746	-0.000314675	-0.0218052	-0.0356939	-0.052202
P49763	PGF	Organ Damage	7.84712	8.39748	9.02076	0.00436742	0.0161602	0.112561	0.23363
Q6ZUJ8	PIK3AP1	Immune Response	1.6476	4.56242	4.07472	-0.0102451	0.01588	0.0546934	0.68697
P00749	PLAU	Inflammation	9.91922	10.0042	10.2667	-0.00741815	0.245509	0.0889901	0.25224
O60240	PLIN1	Organ Damage	1.29343	1.76351	1.99257	0.0214488	0.386644	0.114348	-0.08714
Q8IUK5	PLXDC1	Organ Damage	3.12201	3.45552	3.40693	-0.00215128	0.0867779	0.0334062	-0.0143193
Q9HCM2	PLXNA4	Immune Response	2.44613	4.7045	4.04175	-0.0090128	0.323842	0.139819	-0.0583427
Q06830	PRDX1	Immune Response	4.79396	6.97555	6.82875	-0.00838919	-0.0702418	0.0518199	0.467679
P30048	PRDX3	Immune Response	1.45381	3.27562	2.99341	-0.00625675	0.0359414	0.0739938	0.215973
P30044	PRDX5	Immune Response	3.39972	6.62385	6.24439	-0.00696145	0.0990798	0.156481	0.437936
Q9Y478	PRKAB1	Organ Damage	2.08595	2.7318	2.70081	-0.00137973	-0.0620734	0.0553642	0.341023
O75569	PRKRA	Organ Damage	1.55304	2.37176	2.21749	-0.00631805	0.0214695	0.0476325	0.205112
O75475	PSIP1	Immune Response	3.72939	5.99141	5.39346	-0.00657779	-0.142035	0.0213676	0.793134
Q03431	PTH1R	Immune Response	3.71979	4.00841	4.47958	-0.000697221	0.0905775	0.0574312	0.451021
Q13308	PTK7	Organ Damage	3.25756	3.29796	3.99441	-0.00039136	0.065678	0.118293	0.443785
P21246	PTN	Organ Damage	6.27819	1.35042	2.69157	0.0367967	0.0707223	0.253742	-0.482062
Q12913	PTPRJ	Organ Damage	2.27095	4.68982	4.55695	-0.00256112	0.0745728	0.0984422	0.201246
P20472	PVALB	Organ Damage	5.66991	10.6329	10.4105	-0.00234445	-0.300153	-0.0267916	0.850228
P49788	RARRES1	Organ Damage	1.14765	1.26536	1.43061	-0.000333819	0.147552	0.101022	-0.138475
P50749	RASSF2	Organ Damage	0.667647	1.41961	1.51486	0.00137673	-0.0981393	0.0706912	0.316103
P80511	S100A12	Inflammation	5.32217	5.4146	5.4028	0.0045167	-0.00870119	-0.060242	0.751314
Q86WD7	SERPINA9	Organ Damage	2.02909	1.97868	2.2549	-0.00902467	0.121671	0.130102	0.0926635
Q9Y3P8	SIT1	Immune Response	3.96974	3.96457	3.98956	-0.0103185	-0.102495	0.0239798	-0.147461
Q13291	SLAMF1	Inflammation	2.76493	3.04239	3.36533	0.00516812	-0.000342528	0.0490467	0.149043
O43597	SPRY2	Immune Response	2.44955	5.64573	5.22022	-0.00658287	-0.083271	0.167515	0.402268
P78362	SRPK2	Immune Response	1.61808	4.44599	3.99349	-0.00635804	-0.24921	0.0782122	0.527751
Q11201	ST3GAL1	Organ Damage	5.12005	4.94918	5.12978	0.000800118	0.0948677	0.0494506	0.0278974
O95630	STAMBP	Inflammation	3.07772	5.8092	5.54036	-0.00851043	0.103233	0.145004	0.606316
P52823	STC1	Immune Response	6.76723	6.90421	6.92852	0.00136496	0.0178962	0.0269655	0.0888059
Q9UNK0	STX8	Organ Damage	2.38745	4.2647	4.21198	-0.00434616	0.199533	0.136263	0.535041
P01135	TGFA	Inflammation	3.28	4.44873	5.69435	-0.000212716	-0.0844749	0.0933009	0.369335
P01137	TGFB1	Inflammation	7.71729	8.43872	8.2711	-0.00536744	0.344235	0.0868073	0.388046
Q9NQ88	TIGAR	Organ Damage	1.62225	2.13371	2.0841	-0.0041924	0.033681	0.0892945	0.32791
P01375	TNF	Inflammation	1.80939	1.7922	4.6472	0.0252546	0.283108	-0.068175	-0.0861972
O00300	TNFRSF11B	Inflammation	9.88941	10.4964	11.4993	0.00402298	-0.0916608	0.0705173	0.388627
Q07011	TNFRSF9	Inflammation	5.32337	5.83402	7.16128	0.00990677	0.0234198	0.148895	0.108063
P50591	TNFSF10	Inflammation	6.60186	6.5611	6.55207	0.00539488	0.376115	0.0672153	0.0331119
O14788	TNFSF11	Inflammation	3.36038	3.2849	3.08849	-0.000451997	0.443087	0.0625324	0.170841
O43508	TNFSF12	Inflammation	8.35509	8.40022	8.42279	0.00314742	0.0951729	0.044517	0.280485
O43557	TNFSF14	Inflammation	5.42991	6.38773	6.29895	-0.0071525	0.0330092	0.108711	-0.0840072
Q02880	TOP2B	Organ Damage	3.71302	6.56988	6.18495	-0.00661716	-0.184898	0.135736	0.934585
Q15661	TPSAB1	Immune Response	1.35768	2.43131	1.94054	0.00891402	0.377089	0.0849901	0.0486942
Q9NP99	TREM1	Immune Response	2.03098	2.81385	3.34001	0.0128684	-0.141299	0.0757835	0.883418
P19474	TRIM21	Immune Response	3.51533	6.10582	5.78782	-0.00959769	-0.181907	0.0887297	0.37918
Q9C035	TRIM5	Immune Response	2.24079	3.78116	3.57196	-0.00263395	-0.0913138	0.0828785	0.176381
P15692	VEGFA	Inflammation	11.8696	12.215	12.7418	0.00160712	0.0899753	0.0375945	0.20199
P07947	YES1	Organ Damage	3.28163	5.91058	5.85061	-0.0087289	0.272782	0.122909	0.330003
Q05516	ZBTB16	Immune Response	1.80375	4.96114	4.43688	-0.00141358	0.193564	0.144671	0.919324

## Sheet: S7
Table S5. Levels of plasma proteins part of the coagulation cascade. Values refer to % in comparison to Normal Plasma levels provided by Thermo, except for Thrombomodulin and D-dimer which are shown as ug/ml as they were measured with a different kit. Only proteins that were measured in at least 67% of all samples are shown. Individual left censored values were imputed with the value of lower lim…
Sample	Type	BroadType	vWF	Factor VII	Factor XII	Factor XI	Factor IX	Factor VIII	Factor V	Prothrombin	Factor XIII	Antithrombin	Protein C	Protein S	Thrombomodulin	Ddimer
1	Healthy	Healthy	73.9	510.71	108.5	136	109.35	1708.38	4321.23	116	189	101	118.85	101.7	3744.63	934313
2	Healthy	Healthy	69.3	288.895	199	164	162.9	1010.5	4298.23	147	239	130.5	128.35	113.15	6873.22	1643700
3	Healthy	Healthy	60.9	298.825	74	120.5	88.55	1273.6	2642.93	119.5	258	109	100.1	70.4	5009.04	901773
4	Healthy	Healthy	34	292.62	196.5	144	46.3	1243.23	1423.77	129	155	127	44.4	36.1	7112.71	766542
5	Healthy	Healthy	40.3	280.845	95.5	133.5	104.3	1152.4	2265.97	136.5	172	138	107.55	90.9	9112.96	3785600
6	Healthy	Healthy	41.6	244.445	168.5	116	89	1224.87	3174.45	129.5	217	124.5	110	89.65	5256.17	979670
7	Healthy	Healthy	15.2	213.17	123.5	154	4.6	863.69	1071.41	134	218	125.5	7.1	2.4	5190.43	448067
8	Healthy	Healthy	59.2	237.075	156	111	98.15	1078.07	2067.72	105	283	110.5	129.95	137.4	6793.75	664426
9	Healthy	Healthy	54.55	182.655	160	114	82.75	911.36	732.72	100	208	122.5	72.9	53.65	5076.1	502475
10	Healthy	Healthy	67.9	446.76	114	113.5	113.7	1514.7	4321.23	108.5	163.5	113.5	131.15	92.15	5035.85	544303
11	Healthy	Healthy	24.2	786.855	233.5	179	113.05	1900.64	4321.23	180.5	191	145	132.55	102.6	7359.16	1246000
12	Healthy	Healthy	31.4	471.515	176	138.5	88.05	1357.14	4321.23	117.5	208.5	123.5	98.05	76.25	6405.99	411798
13	Healthy	Healthy	60.3	252.445	125	122.5	104.1	1227.93	1158.7	125.5	171	119.5	126.55	77.35	4669.13	361936
14	Healthy	Healthy	44.55	317.185	138.5	100.5	121.25	1118.66	4321.23	108.5	183.5	110	145.05	101.3	3632.2	368628
15	Healthy	Healthy	96.7	291.685	128	137	98.45	1247.3	2822.12	110	203	116	129.25	85.2	2645.67	876693
16	Healthy	Healthy	72.15	299.445	113	118.5	87.6	1237.12	2483.07	115.5	162.5	126	123.6	93.2	4667.47	1146700
17	Covid - moderate	COVID	105.7	168.055	242.5	145.5	96.85	1687.7	725.365	145.5	145	129	79.45	77.85	3112.6	2306300
18	Covid - moderate	COVID	180	470.55	295.5	190.5	183.05	2339.16	4321.23	182.5	200.5	187.5	250.9	137.75	6742.62	2716700
19	Covid - moderate	COVID	336	342.185	174.5	157.5	156.8	1753	2377.92	113.5	164.5	100	121.6	101.4	4900.35	1554900
20	Covid - moderate	COVID	229.7	220.515	180	188.5	109.9	1006.08	3148.51	110.5	178	132	84.9	78.8	6081.19	904880
21	Covid - moderate	COVID	363	400.515	199	161	151.15	1550.28	4321.23	137	149	127.5	90.6	71.05	3726.94	2183500
22	Covid - moderate	COVID	67.3	97.45	51.5	58	42	527.24	320.4	48.5	67.5	43	35.4	46.65	4154.5	5118900
23	Covid - moderate	COVID	109.8	276.82	120	125	95.25	1351.24	2223.74	136	80	135.5	67.4	66.55	4609.51	2237100
24	Covid - moderate	COVID	121.1	286.415	128.5	156	65.1	1311.65	1846.08	135.5	173.5	138	50.2	41.25	4910.37	829944
25	Covid - moderate	COVID	227.5	284.56	256	175.5	137.3	1959.62	918.705	130.5	131.5	142	128.5	66.5	3227.79	1007800
26	Covid - moderate	COVID	137.85	163.8	179.5	160.5	79.65	1108.04	764.455	133.5	175	137.5	53	43.2	4722.21	1021100
27	Covid - severe	COVID	211.25	601.825	167.5	140	118.05	2377.09	4321.23	128	199	115	100.15	61.5	5641.42	1694100
28	Covid - severe	COVID	380.3	712.035	107.5	221	223.55	2559.53	4321.23	154.5	161	149.5	171.9	103.65	4845.3	3095500
29	Covid - severe	COVID	165.65	305.665	117	96	101.25	1558.65	1339.44	100.5	124.5	125	96.55	58.6	5614.13	964291
30	Covid - severe	COVID	371.55	401.78	92	209	222.55	2369.22	1985.2	147	189.5	142	158.65	83.4	7665.07	1737000
31	Covid - severe	COVID	96.1	293.86	97	105	103.85	2219.03	4321.23	88	115	89	83.65	38.6	9921.17	2725400
32	Covid - severe	COVID	348.1	290.135	136.5	96.5	75.9	2249.7	1731.65	97.5	117.5	89.5	61	64.55	5716.61	2538700
33	Covid - severe	COVID	375.25	229.71	162	182.5	108.2	2168.62	882.675	130.5	135.5	124.5	53.6	66.55	6043.18	8031100
34	Covid - severe	COVID	573.4	525.38	65	175	202.35	2692.15	4321.23	96	80	82.5	185.3	102.95	18525.4	4344600
35	Covid - severe	COVID	177.7	254.295	141	134	109.9	1113.36	424.14	94.5	119.5	114.5	62.85	69.4	10572.5	3975000
36	Covid - severe	COVID	287.65	208.585	87.5	153	132.9	1900.64	1397.92	74.5	106	85.5	56.95	73.35	4732.18	3787100
37	Covid - severe	COVID	253.65	227.87	89.5	135	177.85	2142.43	798.065	111	105	147	148.3	112.8	14437.1	2706600
38	Covid - severe	COVID	157.25	292.62	179.5	148.5	120.05	1330.51	1957.09	147	179	172.5	116.3	45.6	6419.95	1038000
39	Covid - severe	COVID	127.05	134.68	205.5	135.5	89.5	1603.96	349.08	132.5	141.5	111	68.9	51.75	5991.41	3161500
40	Covid - severe	COVID	195.7	232.775	121	204.5	113.05	1561.44	4321.23	137	171.5	132	90.85	78.5	12813.6	4160800
41	Covid - severe	COVID	231.9	346.885	189	182.5	122.7	1707.48	4321.23	155	109	105	89.5	75.6	9456.2	2690700
42	Covid - severe	COVID	262.1	165.625	30	92	69.65	2034.69	309.725	80	73	97.5	48.55	51.65	7488.41	3062700
43	Covid - severe	COVID	259.25	170.485	140.5	150.5	136.1	1614.98	749	143	120	148.5	133.45	60.1	8093.98	1920200
44	Convalescence	Convalescence	53.1	147.195	59	81	143.2	1327.39	184.195	131.5	183.5	138.5	237.2	78.65	8400.2	1.44379e+06
45	Convalescence	Convalescence	66.55	308.935	37	97.5	275.45	1290.33	167.84	143	181	155	520.2	120.75	6490.84	2140000
46	Convalescence	Convalescence	35	288.24	38	97.5	155.05	1043.15	173.425	145	290	157	535.35	82.5	8031.32	486574
47	Convalescence	Convalescence	39.3	452.8	53.5	76	169.75	1496.68	377.355	109.5	182	117	262.8	90.7	9826.46	763877
48	Convalescence	Convalescence	47.2	402.335	43	73.5	198.05	1851.84	269.575	137	279	140	608.35	85.65	8803.14	1.75978e+06
49	Convalescence	Convalescence	52.3	185.62	41	56.5	102.15	1188.12	208.02	101.5	204	110.5	141.25	61.7	8986.24	641509
50	Convalescence	Convalescence	46.8	268.165	44	62.5	136.95	1210.45	266.12	108.5	196	89.5	201.85	75.8	7514.1	777757
51	Convalescence	Convalescence	199.85	343.32	50.5	81.5	174.9	1501.88	475.47	119.5	292	113.5	203.4	86.15	7773.22	3660000
52	Convalescence	Convalescence	44.9	296.215	39	79	138.55	1273.03	275.44	115	257.5	108	268.7	99.2	6583.22	477708
53	Convalescence	Convalescence	23.6	445.865	55.5	68.5	164.05	1152.45	376.48	109	240.5	103	300.9	77.35	6677.58	722986
54	Convalescence	Convalescence	58.85	251.645	47.5	85.5	162.1	1293.05	341.725	127.5	259.5	147.5	219.55	104.6	14201.5	2440000
55	Convalescence	Convalescence	30.15	279.38	36	98.5	144.05	1290.33	873.94	124	188	145.5	231.75	74.05	5126.06	530618
56	Convalescence	Convalescence	15.2	343.32	58.5	75	157.9	1009.82	359.56	138.5	174.5	120.5	198.3	71.05	6772.06	2780000
57	Convalescence	Convalescence	59.7	332.635	56	29.5	129.6	1686.52	405.01	91	276.5	82	161.65	81.3	10755.8	875012
58	Convalescence	Convalescence	40	388.585	44	85	146.75	1386.36	1374.4	105.5	199.5	120	398.5	96	7427.94	1.40934e+06
59	Convalescence	Convalescence	29.5	301.835	33.5	63.5	154.45	1234.51	360.38	104.5	159	99.5	198.3	72.15	11799.6	712378
60	Convalescence	Convalescence	38.55	384.405	50	60	223.85	1271.2	304.965	102	153	102.5	314	104.9	7297.02	1.3387e+06
61	CAP-Infl	CAP	120.45	181.44	180	143.5	91.8	892.875	272.145	121	269	134.5	124.4	68.95	5219.07	1488800
62	CAP-Infl	CAP	149	100.78	125.5	89	82.65	828.14	181.46	85	117.5	92	53.05	54.25	9325.71	8072900
63	CAP-Infl	CAP	292.45	124.025	31.5	68	130.15	2346.53	119.005	125	290	121.5	56.6	95.6	11090.9	2180000
64	CAP-Infl	CAP	62.25	179.125	32.5	70.5	174.55	876.65	108.89	111.5	168	117	207.85	79.1	8237.3	2020000
65	CAP-Infl	CAP	389.35	178.24	48.5	55.5	112.9	1823.55	94.33	95.5	250.5	100.5	86.5	69.5	10003.9	3740000
66	CAP-Infl	CAP	75.55	124.025	46	71.5	165.9	1229.89	83.565	89.5	166.5	104	102.7	58.65	7856.02	1.43995e+06
67	CAP-Infl	CAP	60.55	241.035	21.5	73	182.35	1764.09	311.025	111.5	239	127.5	137.45	92.1	11258.9	3920000
68	CAP-Infl	CAP	63.1	215.31	179	130.5	106.35	1275.61	740.175	105.5	240	145	54	58.25	12302.2	4458600
69	CAP-Infl	CAP	359.25	202.135	59.5	30	68.45	2095.04	142.325	107	162	150	253.7	54.45	12623.4	1.37349e+06
70	CAP-Infl	CAP	487.7	231.605	35.5	29	151	2764.05	52.425	70.5	111	82.5	134.05	54.9	5702.2	6120000
71	CAP-Infl	CAP	55.9	86.255	139.5	137	56.95	1118.66	227.67	72.5	244	116.5	40.75	53.5	3547.36	1421600
72	CAP-Bac	CAP	60.55	104.915	23	57.5	166.05	1771.45	53.285	79.5	197	93.5	134.05	58.3	4935.46	1158497
73	CAP-Bac	CAP	110.85	50.82	32	57	86.15	1933.48	41.665	98	85	105.5	54.85	54	12643.2	1.16215e+06
74	CAP-Bac	CAP	103.25	149.565	27	60.5	134.55	1416.4	29.065	70	125.5	81.5	66.3	60.35	11149.5	75856695
75	CAP-Bac	CAP	64.8	30.28	55.5	71	76.35	521.505	53.395	79	78.5	93	38.3	65.55	8097.64	499483
76	CAP-Bac	CAP	247.65	148.625	92.5	169.5	128.15	2809.73	335.995	107.5	169.5	102.5	35.7	48.65	6491.6	4499400
77	CAP-Bac	CAP	407.95	251.645	35	74	155.35	1541.43	87.695	78	75.5	80.5	70.7	52.05	5151.3	3920000
78	CAP-Bac	CAP	235.4	111.67	87	124	116.95	1135.58	132.03	110	199.5	125	73.6	98.25	6313.63	7539200
79	CAP-Bac	CAP	69.9	36.42	141.5	49	66.2	1614.98	73.47	74.5	126.5	68	40.05	54.3	4816.99	3763000
80	CAP-Bac	CAP	78.2	244.445	154.5	103	144.5	1321.59	522.595	124.5	352	114.5	55.35	62.3	4359.02	1208000
81	CAP-Bac	CAP	148.3	192.11	29.5	65	172.5	1899.2	254.935	96	81	91	68.5	59.15	7690.5	5660000
82	CAP-Bac	CAP	164.15	133.47	61.5	126.5	141.65	1591.07	276.03	87	109.5	95.5	47.75	48.7	11465.1	2097800
83	CAP-Bac	CAP	33.95	167.315	49.5	66.5	133.15	1641.43	35.89	90.5	165	89.5	113.05	81.9	6786.9	3800000
84	CAP-Bac	CAP	55.35	57.76	107.5	53	34.85	1808.59	123.46	66.5	255	80.5	19.85	51.7	19737.6	4352400
85	CAP-Bac	CAP	217.15	182.05	79	172.5	132.55	2001.09	423.49	133.5	100	140.5	56	68.45	6779.64	3938700
86	CAP-Bac	CAP	138.85	169.68	37.5	126	156.65	2253.39	231.475	109.5	136	101.5	58.05	77.45	7420.44	5100000
87	CAP-Bac	CAP	74.45	119.54	85	150.5	135.85	888.23	180.175	108.5	145.5	121.5	67.5	56.3	5447.4	1781500
88	CAP-Bac	CAP	148.95	173.815	46	92.5	159.2	2428.89	90.455	99	144.5	100	86.6	73.85	5846.28	47309240
89	CAP-Bac	CAP	104.35	148.675	43.5	67	202.75	1992.79	40.475	99	153.5	105.5	97	67.45	4558.34	2700000
90	CAP-Bac	CAP	123.25	79.61	46	83.5	154.45	1718.84	42.27	112	170	114	96.85	69	12908.5	3840000
91	CAP-Bac	CAP	24.45	98.36	166.5	138.5	132.1	1130.31	136.69	134	211	143	68.6	70.7	5308.52	1099300
92	CAP-Bac	CAP	169.35	60.795	49	127.5	122.25	1319.61	92.095	91.5	178.5	106	81.5	78.25	6910.37	2770700
93	NP-sepsis	Other Sepsis	292.45	249.88	29.5	86.5	279.15	3306.99	67.66	107	105	126	156.7	86.1	11676	5960000
94	NP-sepsis	Other Sepsis	109.75	122.835	28	32.5	109.05	2014.01	103.875	73.5	131.5	81.5	49.8	68.35	NA	NA
95	NP-sepsis	Other Sepsis	67	281.74	21	91.5	408.1	1982.56	384.905	103.5	239	112	106.5	106.4	NA	NA
96	NP-sepsis	Other Sepsis	313.5	83.55	34.5	54	133.6	2587.38	31.83	88.5	173	84.5	22.6	67.35	NA	NA
97	NP-sepsis	Other Sepsis	173.25	91.095	25	37	132.05	2181.18	143.515	63.5	80.5	65	31.45	42.1	NA	NA
98	NP-sepsis	Other Sepsis	696.95	60.085	30	41	82.55	1475.88	7.455	64.5	73	75	43	48.6	NA	NA
99	NP-sepsis	Other Sepsis	696.95	786.855	39.5	53	944.45	3306.99	35.795	63	274.5	104	664.7	114.35	7192.44	3100000
100	NP-sepsis	Other Sepsis	251.95	108.505	29.5	73.5	180.35	2732.14	50.51	84	134.5	83.5	64.25	56.4	NA	NA
101	NP-sepsis	Other Sepsis	696.95	77.79	24.5	22.5	73.9	1235.42	31.085	49	63.5	59	25.15	43.3	NA	NA
102	NP-sepsis	Other Sepsis	69.2	143.045	43.5	50.5	98.95	1944.6	22.165	86.5	182	110.5	119.7	58.35	NA	NA
103	NP-sepsis	Other Sepsis	70.1	316.04	52	69.5	235.15	1698.14	324.305	113	226.5	121.5	134.4	79.45	NA	NA
104	NP-sepsis	Other Sepsis	253.75	161.995	34	23	92.3	3217	33.705	58	175.5	58	39.9	75.1	NA	NA
105	NP-sepsis	Other Sepsis	106.5	110.3	43	75.5	119.4	1422.57	100.92	117.5	107.5	112	65.25	58.25	NA	NA
106	NP-sepsis	Other Sepsis	696.95	60.085	18	10	22.25	3296.29	40.175	19	160.5	21.5	13.9	42.8	10087	5620000
107	NP-sepsis	Other Sepsis	309.2	304.2	23	37	108.65	2996.01	295.165	85.5	146	98	62.9	77.8	NA	NA
108	NP-sepsis	Other Sepsis	65.7	149.265	16	65.5	140.55	1555.12	154.72	101.5	123	93	77.25	69.65	NA	NA
109	NP-sepsis	Other Sepsis	38.55	219.225	28.5	57	129.85	1742.74	55.89	107.5	141	112	152.25	71.5	NA	NA
110	NP-sepsis	Other Sepsis	107	118.66	40	69.5	124.9	2104.32	30.715	88	332.5	97	79.05	56.15	NA	NA
111	S.Shock	Other Sepsis	476.5	24.735	112	108.5	59.85	1800.69	34.125	96.5	222	131.5	27.95	37.65	15794	10136000
112	S.Shock	Other Sepsis	81.45	41.31	42.5	105	45.3	812.545	66.97	65	88.5	75.5	21	36.9	7291.13	5304600
113	S.Shock	Other Sepsis	385.35	28.745	128.5	119.5	85	922.835	28.29	90.5	86.5	97.5	40.35	57.75	13322.9	318890000
114	S.Shock	Other Sepsis	201.8	38.865	56	58.5	42	1380.63	100.695	56	140	57	17.5	29	6488.1	3539400
115	S.Shock	Other Sepsis	696.95	24.12	73	103	82.4	1175.37	10.47	59.5	126.5	56	31.45	59.85	19421.4	291830000
116	S.Shock	Other Sepsis	696.95	31.51	90	80.5	86.65	914.805	15.485	56	157	78.5	50.05	73.95	9176.85	176320000
117	S.Shock	Other Sepsis	77.35	64.135	78.5	107.5	138.6	1488.27	119.795	104	189	92	75.1	100.9	6122.71	1639600
118	S.Shock	Other Sepsis	112.05	59.58	74.5	135.5	77.7	1403	110.33	90.5	113.5	102.5	26.6	60.45	9486.52	5942000
119	S.Shock	Other Sepsis	546.1	89.28	169	143	102.25	1832.21	237.555	99.5	132	121.5	78.2	63.15	8616.73	5259300
120	S.Shock	Other Sepsis	312.75	59.58	144.5	90	50.3	965.935	21.28	75	217.5	87.5	32.8	44.55	14897	5192600
121	S.Shock	Other Sepsis	485.1	62.01	78.5	135.5	102.25	1787.49	93.035	92	101	104	51.35	54.35	5838.28	6894600
122	S.Shock	Other Sepsis	246.7	112.275	88.5	142	106.75	2144.07	120.575	120	240	94.5	55.8	66.4	11226.7	7567200

## Sheet: S8
Table S6. Statistical comparisons of protein plasma levels in the coagulation cascade between all cohorts. The table includes if the FDR-adjusted p-values of Kruskall-Wallis comparison (KW) and the paired comparisons of the Dunn's test. The colors indicate the level of significance: Green= p-value <0.05, Yellow= p-value<0.01,Red= p-value<0.005.
	vWF	Factor VII	Factor XII	Factor XI	Factor IX	Factor VIII	Factor V	Prothrombin	Factor XIII	Antithrombin	Protein S	Protein C	Thrombomodulin	D-dimer
KW.pval	2.13435e-11	1.09749e-12	5.95374e-13	8.32439e-12	2.92436e-05	2.33495e-06	5.45462e-17	8.32953e-08	1.72381e-05	3.42573e-05	0.000703065	4.083e-10	8.03695e-06	1.4336e-09
KW.p.adj	5.97619e-11	5.12164e-12	4.16762e-12	2.91354e-11	3.41176e-05	3.63215e-06	7.63647e-16	1.45767e-07	2.19394e-05	3.68925e-05	0.000703065	9.527e-10	1.12517e-05	2.86721e-09
Covid-moderate - Healthy	0.0023256	0.385201	0.517169	0.428568	0.492354	0.329652	0.598172	0.798155	0.0403436	0.73302	0.264556	0.44342	0.390955	0.0925616
Covid-severe - Healthy	3.30223e-06	0.648108	0.508119	0.476708	0.103473	0.000513089	0.618046	0.565131	0.00274909	0.750163	0.177701	0.708171	0.0305508	0.000806579
Conv - Healthy	0.69345	0.896571	7.48773e-05	0.00106418	0.000271527	0.685511	0.00374449	0.711858	0.758404	0.808255	0.736124	0.00379773	0.00597483	0.428848
CAP-Infl - Healthy	0.00835309	0.00780991	0.0117403	0.00747875	0.269608	0.313448	6.85169e-05	0.0312814	0.983076	0.749077	0.117783	0.809507	0.0101687	0.00237859
CAP-Bac - Healthy	0.0141734	2.04959e-05	0.000824336	0.021203	0.0313139	0.0234981	1.02146e-07	0.00511144	0.0171244	0.0226438	0.0337451	0.0496301	0.0846042	7.51486e-05
Healthy - NPsepsis	0.000131166	0.00196125	9.93761e-09	1.32311e-06	0.0569216	7.08769e-05	8.09374e-09	0.000298259	0.03028	0.00623615	0.101762	0.140375	0.0404332	0.00330252
Healthy - SS	4.22074e-06	6.78323e-08	0.146743	0.309884	0.515229	0.511216	3.18145e-08	0.000658746	0.0381626	0.00765054	0.00920202	0.00126054	0.00144502	7.0037e-08
Covid-moderate - Covid-severe	0.418152	0.643448	0.252161	0.809675	0.576174	0.0601784	0.962358	0.415218	0.612219	0.527515	0.950409	0.673674	0.00398385	0.258721
Conv - Covid-moderate	0.000478291	0.343061	4.99256e-05	0.00020034	0.0327144	0.523286	0.055073	0.525977	0.013207	0.536	0.117607	0.000875668	0.000985545	0.322945
CAP-Infl - Covid-moderate	0.687299	0.123287	0.00553369	0.00173449	0.782969	0.982162	0.00280291	0.0284405	0.0919396	0.492356	0.845797	0.661054	0.00153937	0.283255
CAP-Bac - Covid-moderate	0.309165	0.00747239	0.000453531	0.00411303	0.328297	0.49439	5.93803e-05	0.005319	0.990634	0.0160684	0.630582	0.463055	0.00996304	0.119597
Covid-moderate - NPsepsis	0.865246	0.0835403	1.04445e-08	5.13153e-07	0.468381	0.0184521	4.04056e-06	0.000353401	1	0.00918709	0.836143	0.671666	0.0105424	0.0878801
Covid-moderate - SS	0.313481	8.86205e-05	0.0580129	0.0970146	0.162131	0.715848	6.26799e-06	0.00055817	0.978339	0.00621558	0.276123	0.049569	0.000235825	0.0020954
Conv - Covid-severe	4.74445e-07	0.537855	0.000782479	4.27785e-05	0.0615664	0.0027463	0.0217878	0.851997	0.000364118	0.917401	0.0517464	0.000920549	0.600376	0.00837519
CAP-Infl - Covid-severe	0.177658	0.0219142	0.0564943	0.000920621	0.792843	0.0589532	0.000537063	0.129151	0.0124324	0.978953	0.816149	0.906823	0.627237	0.962527
CAP-Bac - Covid-severe	0.0150491	0.000154062	0.00761799	0.00176018	0.644414	0.22414	1.64956e-06	0.0333679	0.437478	0.0758498	0.608343	0.123141	0.598661	0.752608
Covid-severe - NPsepsis	0.410345	0.00801826	1.66597e-07	2.34666e-08	0.775864	0.646361	7.9499e-08	0.000930114	0.396912	0.0138382	0.813582	0.274809	0.462661	0.318665
Covid-severe - SS	0.753214	5.73399e-07	0.368294	0.102698	0.0288329	0.0198825	2.47357e-07	0.0028364	0.538989	0.0173037	0.225278	0.00415656	0.277647	0.0310326
CAP-Infl - Conv	0.00215862	0.0045637	0.32863	0.745821	0.0569946	0.511167	0.190623	0.0874319	0.588612	0.949559	0.0399923	0.00394432	0.937527	0.0172834
CAP-Bac - CAP-Infl	0.585787	0.396461	0.724262	0.476525	0.511581	0.518077	0.605786	0.853395	0.0641287	0.136501	0.815297	0.137114	0.343548	0.804677
CAP-Infl - NPsepsis	0.550855	0.969189	0.0106023	0.128967	0.648139	0.0204229	0.239605	0.228909	0.0923371	0.023793	0.937079	0.279134	0.619226	0.343019
CAP-Infl - SS	0.132187	0.0186625	0.341953	0.138369	0.0781436	0.745518	0.193583	0.252537	0.0941864	0.0306693	0.469878	0.00597574	0.64422	0.0566775
CAP-Bac - Conv	0.00314859	7.01537e-06	0.389723	0.242228	0.127003	0.070009	0.0225618	0.0200228	0.00484779	0.0497277	0.00726697	7.7128e-08	0.314537	0.0019366
CAP-Bac - NPsepsis	0.165129	0.346495	0.00830877	0.00651931	0.790613	0.0643648	0.454653	0.225321	0.993668	0.506684	0.820205	0.710021	0.330433	0.403712
CAP-Bac - SS	0.012907	0.0833125	0.151374	0.323646	0.00655577	0.252293	0.339025	0.267624	0.981815	0.480636	0.556632	0.137227	0.0829172	0.0602575
Conv - NPsepsis	1.25041e-05	0.000923673	0.0917116	0.169302	0.0959502	0.000338923	0.00272934	0.000550229	0.00918676	0.0088142	0.0286724	2.15211e-06	0.615569	0.0133988
NPsepsis - SS	0.327501	0.00886784	0.000196564	0.00102047	0.0154135	0.00363273	0.782897	0.989909	1	0.947388	0.322284	0.0784896	0.944291	0.78956
Conv - SS	5.90765e-07	3.25792e-08	0.0346506	0.0488538	3.31866e-05	0.729367	0.00275032	0.00151546	0.0116034	0.0130262	0.00244933	5.53338e-10	0.548198	2.70729e-06
